# Supplementary material for: Sialic Acid Binding Sites in VP2 of Bluetongue Virus and Their Use during Virus Entry
Source: J Virol. 2022 Jan 12;96(1):e01677-21. doi: 10.1128/JVI.01677-21 (PMC8754222; doi:10.1128/JVI.01677-21)
Supplement: Supplemental file 1 — Table S1<br>. Download JVI.01677-21-s0001.xlsx, XLSX file, 0.2 MB [file jvi.01677-21-s0001.xlsx]

## Sheet: VP2+pA-LS_complex
Chart Number	Structure	Average	STDEV	%CV	%Max														Chart Number	Structure	Average	STDEV	%CV	%Max
1	Gala-Sp8	1959	374.671	19.1256	3.07372														45	Neu5Aca2-3(6S)Galb1-4GlcNAcb-Sp8	63733.8	257.94	0.404715	100
2	Glca-Sp8	-148.75	83.3682	-56.0458	-0.233393														277	Neu5Gca2-3Galb1-4Glcb-Sp0	63594.8	523.67	0.823448	99.7819
3	Mana-Sp8	378.75	696.164	183.806	0.594269														392	Gala1-4Galb1-4GlcNAcb1-2Mana1-6(Gala1-4Galb1-4GlcNAcb1-2Mana1-3)Manb1-4GlcNAcb1-4GlcNAcb-Sp24	60262.5	1060.47	1.75975	94.5535
4	GalNAca-Sp8	-500.75	80.1805	-16.0121	-0.78569														308	Mana1-2Mana1-6(Mana1-2Mana1-3)Mana1-6(Mana1-2Mana1-2Mana1-3)Mana-Sp9	60122.8	4743.43	7.88958	94.3342
5	Fuca-Sp8	-494.75	117.321	-23.7132	-0.776276														107	Gala1-3(Fuca1-2)Galb-Sp8	57857	6341.56	10.9607	90.7792
6	Fuca-Sp9	-2339.25	571.99	-24.4519	-3.67035														448	Neu5Aca2-3Galb1-4GlcNAcb1-4Mana1-6(GlcNAcb1-4)(Neu5Aca2-3Galb1-4GlcNAcb1-4(Neu5Aca2-3Galb1-4GlcNAcb1-2)Mana1-3)Manb1-4GlcNAcb1-4GlcNAcb-Sp21	52730	3831.81	7.26685	82.7348
7	Rhaa-Sp8	226.75	1034.63	456.287	0.355777														449	Neu5Aca2-3Galb1-4GlcNAcb1-6(Neu5Aca2-3Galb1-4GlcNAcb1-2)Mana1-6(GlcNAcb1-4)(Neu5Aca2-3Galb1-4GlcNAcb1-2Mana1-3)Manb1-4GlcNAcb1-4GlcNAcb-Sp21	50383	11985.3	23.7884	79.0523
8	Neu5Aca-Sp11	566	593.998	104.947	0.88807														195	Glca1-4Glca-Sp8	41234.2	6253.18	15.165	64.6977
9	Neu5Aca-Sp8	262	814.635	310.929	0.411085														450	Neu5Aca2-3Galb1-4GlcNAcb1-6(Neu5Aca2-3Galb1-4GlcNAcb1-2)Mana1-6(GlcNAcb1-4)(Neu5Aca2-3Galb1-4GlcNAcb1-4(Neu5Aca2-3Galb1-4GlcNAcb1-2)Mana1-3)Manb1-4GlcNAcb1-4GlcNAcb-Sp21	35755	9372.97	26.2144	56.1006
10	Neu5Acb-Sp8	-53.75	253.504	-471.635	-0.0843352														276	Neu5Gca2-3Galb1-4GlcNAcb-Sp0	32707.8	20962.5	64.0904	51.3194
11	Galb-Sp8	5098.5	1713.37	33.6053	7.99969														227	GalNAcb1-4(Neu5Aca2-3)Galb1-4GlcNAcb-Sp8	31819.5	8359.41	26.2713	49.9257
12	Glcb-Sp8	3017.25	897.884	29.7583	4.73415														236	Neu5Aca2-3Galb1-4(Neu5Aca2-3Galb1-3)GlcNAcb-Sp8	28282.8	15166.7	53.6251	44.3764
13	Manb-Sp8	685.25	581.655	84.8822	1.07518														194	Glca1-4Glcb-Sp8	25914.2	21089.5	81.3818	40.6602
14	GalNAcb-Sp8	2970	2419.07	81.45	4.66001														465	Neu5Aca2-3Galb1-4GlcNAcb1-2Mana-Sp0	19673.2	5008.19	25.4569	30.8679
15	GlcNAcb-Sp0	2317.75	569.096	24.5538	3.63661														447	Neu5Aca2-3Galb1-4GlcNAcb1-2Mana1-6(GlcNAcb1-4)(Neu5Aca2-3Galb1-4GlcNAcb1-2Mana1-3)Manb1-4GlcNAcb1-4GlcNAcb-Sp21	18727	2677.65	14.2983	29.3832
16	GlcNAcb-Sp8	1672.25	785.093	46.9483	2.62381														315	Neu5Aca2-3Galb1-4GlcNAcb1-2Mana1-6(Neu5Aca2-3Galb1-4GlcNAcb1-2Mana1-3)Manb1-4GlcNAcb1-4GlcNAcb-Sp12	16703.2	965.935	5.78292	26.2079
17	GlcN(Gc)b-Sp8	1715.75	1121.46	65.3626	2.69206														267	Neu5Aca2-6Galb-Sp8	15798.5	10098.2	63.9187	24.7883
18	(3S)Galb1-4(6S)Glcb-Sp0	-51	49.1528	-96.3781	-0.0800204														524	Gala1-3(Fuca1-2)Galb1-3GalNAcb1-3Gala1-4Galb1-4Glc-Sp21	15514.5	764.966	4.93065	24.3427
19	(3S)Galb1-4(6S)Glcb-Sp8	206.25	670.052	324.874	0.323612														278	Neu5Gca2-6GalNAca-Sp0	15355.8	2033.54	13.2429	24.0936
20	Galb1-4GlcNAcb1-6(Galb1-4GlcNAcb1-3)GalNAc-Sp14	-237.25	194.627	-82.0345	-0.372252														211	Mana1-6(Mana1-3)Mana1-6(Mana1-2Mana1-3)Manb1-4GlcNAcb1-4GlcNAcb-Sp12	15164	2644.81	17.4414	23.7927
21	Galb1-4GlcNAcb1-6(Galb1-4GlcNAcb1-3)GalNAca-Sp8	79.75	135.019	169.303	0.12513														523	GalNAca1-3(Fuca1-2)Galb1-3GalNAcb1-3Gala1-4Galb1-4Glc-Sp21	12338.2	2761.53	22.3819	19.3591
22	GlcNAcb1-6(GlcNAcb1-4)(GlcNAcb1-3)GlcNAc-Sp8	23.75	474.965	1999.85	0.0372644														185	GlcNAcb1-4-MDPLys	11587	907.693	7.83372	18.1803
23	(3S)Galb1-4(Fuca1-3)(6S)Glc-Sp0	-686	357.199	-52.0699	-1.07635														197	Glcb1-4Glcb-Sp8	10894	2656.98	24.3894	17.093
24	(3S)Galb1-4Glcb-Sp8	-148.25	41.2906	-27.852	-0.232608														438	Gala1-3(Fuca1-2)Galb1-4GlcNAcb1-6(Gala1-3(Fuca1-2)Galb1-4GlcNAcb1-3)GalNAc-Sp14	10771.5	1711.02	15.8847	16.9008
25	6S(3S)Galb1-4(6S)GlcNAcb-Sp0	-759.75	698.071	-91.8817	-1.19207														196	Glca1-6Glca1-6Glcb-Sp8	10348	3794.5	36.6689	16.2363
26	6S(3S)Galb1-4GlcNAcb-Sp0	-156.75	175.883	-112.206	-0.245945														266	Neu5Aca2-6Galb1-4Glcb-Sp8	10231.2	2295.8	22.4391	16.0531
27	(3S)Galb1-3(Fuca1-4)GlcNAcb-Sp8	-477.5	303.239	-63.5055	-0.749211														470	Neu5Aca2-3Galb1-4GlcNAcb1-2Mana1-6(Neu5Aca2-3Galb1-4GlcNAcb1-2Mana1-3)Manb1-4GlcNAcb1-4(Fuca1-6)GlcNAcb-Sp24	8776.25	937.349	10.6805	13.7702
28	(3S)Galb1-3GalNAca-Sp8	-992	266.404	-26.8553	-1.55648														473	Neu5Aca2-3Galb1-3GlcNAcb1-2Mana1-6(GlcNAcb1-4)(Neu5Aca2-3Galb1-3GlcNAcb1-2Mana1-3)Manb1-4GlcNAcb1-4GlcNAc-Sp21	8370.25	1659.54	19.8266	13.1332
29	(3S)Galb1-3GlcNAcb-Sp0	-446.75	265.746	-59.4843	-0.700963														193	GlcNAcb1-6Galb1-4GlcNAcb-Sp8	7496	1625.07	21.6791	11.7614
30	(3S)Galb1-3GlcNAcb-Sp8	-2186.75	578.956	-26.4756	-3.43107														137	Neu5Aca2-6(Galb1-3)GlcNAcb1-4Galb1-4Glcb-Sp10	5926.5	351.731	5.93489	9.29884
31	(3S)Galb1-4(Fuca1-3)GlcNAc-Sp0	-144.75	135.034	-93.2879	-0.227117														546	Galb1-3GlcNAcb1-6(Galb1-3)GalNAc-Sp14	5528	456.619	8.26011	8.67358
32	(3S)Galb1-4(Fuca1-3)GlcNAc-Sp8	216	241.811	111.95	0.33891														280	Neu5Gca-Sp8	5330.5	862.404	16.1787	8.3637
33	(3S)Galb1-4(6S)GlcNAcb-Sp0	84.5	161.13	190.687	0.132583														11	Galb-Sp8	5098.5	1713.37	33.6053	7.99969
34	(3S)Galb1-4(6S)GlcNAcb-Sp8	-275.5	186.323	-67.6309	-0.432267														437	Fuca1-2Galb1-4GlcNAcb1-6(Fuca1-2Galb1-4GlcNAcb1-3)GalNAc-Sp14	5057.5	2725.32	53.8867	7.93536
35	(3S)Galb1-4GlcNAcb-Sp0	130.5	350.17	268.329	0.204758														441	GalNAcb1-4Galb1-4Glcb-Sp0	4858.75	1625.32	33.4513	7.62351
36	(3S)Galb1-4GlcNAcb-Sp8	-283.25	574.42	-202.796	-0.444427														402	GalNAca1-3(Fuca1-2)Galb1-4GlcNAcb1-3GalNAca-Sp14	4528.5	2675.57	59.0829	7.10534
37	(3S)Galb-Sp8	-353.75	69.3127	-19.5937	-0.555043														258	Neu5Aca2-3Galb1-4Glcb-Sp8	4194.75	1385.52	33.0298	6.58168
38	(6S)(4S)Galb1-4GlcNAcb-Sp0	32.75	190.327	581.15	0.0513856														217	Fuca1-2Galb1-4(6S)GlcNAcb-Sp8	4132.25	4222.44	102.183	6.48361
39	(4S)Galb1-4GlcNAcb-Sp8	206.5	460.788	223.142	0.324004														554	Galb1-4GlcNAcb1-3Galb1-4GlcNAcb1-6(Galb1-4GlcNAcb1-3Galb1-4GlcNAcb1-3)GalNAca-Sp14	4078	382.825	9.38758	6.39849
40	(6P)Mana-Sp8	2072.25	639.328	30.8519	3.25142														291	(6P)Glcb-Sp10	4032.75	844.846	20.9496	6.3275
41	(6S)Galb1-4Glcb-Sp0	1249.5	409.323	32.759	1.9605														299	GlcAb1-3GlcNAcb-Sp8	3712.5	840.998	22.6531	5.82501
42	(6S)Galb1-4Glcb-Sp8	2002.25	926.487	46.2723	3.14159														322	Gala1-4Galb1-4GlcNAcb1-3Galb1-4Glcb-Sp0	3620.25	1074.15	29.6707	5.68027
43	(6S)Galb1-4GlcNAcb-Sp8	-374.5	131.079	-35.001	-0.587601														121	Gala1-4Galb1-4Glcb-Sp0	3345.75	1314.3	39.2826	5.24957
44	(6S)Galb1-4(6S)Glcb-Sp8	214.25	555.777	259.406	0.336164														541	Gala1-3Galb1-4GlcNAcb1-2Mana1-6(Gala1-3Galb1-4GlcNAcb1-2Mana1-3)Manb1-4GlcNAcb1-4GlcNAc-Sp24	3343.25	202.845	6.06731	5.24565
45	Neu5Aca2-3(6S)Galb1-4GlcNAcb-Sp8	63733.8	257.94	0.404715	100														170	Galb1-4Glcb-Sp0	3335.25	694.223	20.8147	5.2331
46	(6S)GlcNAcb-Sp8	985.5	922.954	93.6534	1.54628														239	Neu5Aca2-6(Neu5Aca2-3Galb1-3)GalNAca-Sp8	3224.25	434.867	13.4874	5.05894
47	Neu5,9Ac2a-Sp8	-898.25	274.708	-30.5825	-1.40938														115	Gala1-3Galb1-4Glcb-Sp0	3179.5	1081.65	34.0194	4.98872
48	Neu5,9Ac2a2-6Galb1-4GlcNAcb-Sp8	-20.75	26.9738	-129.994	-0.0325573														404	Fuca1-2Galb1-4(Fuca1-3)GlcNAcb1-3GalNAca-Sp14	3135.25	312.78	9.97625	4.91929
49	Mana1-6(Mana1-3)Manb1-4GlcNAcb1-4GlcNAcb-Sp12	-9.5	131.946	-1388.9	-0.0149058														359	GalNAca1-3(Fuca1-2)Galb1-4GlcNAcb1-2Mana1-6(GalNAca1-3(Fuca1-2)Galb1-4GlcNAcb1-2Mana1-3)Manb1-4GlcNAcb1-4GlcNAcb-Sp20	3104.75	3553	114.437	4.87144
50	Mana1-6(Mana1-3)Manb1-4GlcNAcb1-4GlcNAcb-Sp13	24.75	45.9447	185.635	0.0388334														12	Glcb-Sp8	3017.25	897.884	29.7583	4.73415
51	GlcNAcb1-2Mana1-6(GlcNAcb1-2Mana1-3)Manb1-4GlcNAcb1-4GlcNAcb-Sp12	-157.75	180.019	-114.117	-0.247514														545	GlcNAb1-3Galb1-3GalNAc-Sp14	3006.25	6392.57	212.643	4.71689
52	GlcNAcb1-2Mana1-6(GlcNAcb1-2Mana1-3)Manb1-4GlcNAcb1-4GlcNAcb-Sp13	-722	123.129	-17.0538	-1.13284														14	GalNAcb-Sp8	2970	2419.07	81.45	4.66001
53	Galb1-4GlcNAcb1-2Mana1-6(Galb1-4GlcNAcb1-2Mana1-3)Manb1-4GlcNAcb1-4GlcNAcb-Sp12	-640.25	290.405	-45.358	-1.00457														439	GalNAca1-3(Fuca1-2)Galb1-4GlcNAcb1-6(GalNAca1-3(Fuca1-2)Galb1-4GlcNAcb1-3)GalNAc-Sp14	2946	774.172	26.2787	4.62235
54	Neu5Aca2-6Galb1-4GlcNAcb1-2Mana1-6(Neu5Aca2-6Galb1-4GlcNAcb1-2Mana1-3)Manb1-4GlcNAcb1-4GlcNAcb-Sp12	-21.5	48.1837	-224.11	-0.0337341														230	Neu5Aca2-6(Neu5Aca2-3)GalNAca-Sp8	2890.25	2149.89	74.3844	4.53488
55	Neu5Aca2-6Galb1-4GlcNAcb1-2Mana1-6(Neu5Aca2-6Galb1-4GlcNAcb1-2Man-a1-3)Manb1-4GlcNAcb1-4GlcNAcb-Sp21	-22	6.68331	-30.3787	-0.0345186														123	Gala1-4GlcNAcb-Sp8	2848	756.891	26.5762	4.46859
56	Neu5Aca2-6Galb1-4GlcNAcb1-2Mana1-6(Neu5Aca2-6Galb1-4GlcNAcb1-2Mana1-3)Manb1-4GlcNAcb1-4GlcNAcb-Sp24	-759.25	380.887	-50.1662	-1.19128														140	Galb1-3GalNAca-Sp8	2847	1108.19	38.9248	4.46702
57	Fuca1-2Galb1-3GalNAcb1-3Gala-Sp9	596.5	105.636	17.7093	0.935925														187	GlcNAcb1-4Galb1-4GlcNAcb-Sp8	2729.25	130.288	4.77376	4.28227
58	Fuca1-2Galb1-3GalNAcb1-3Gala1-4Galb1-4Glcb-Sp9	634.5	125.258	19.7413	0.995548														91	GalNAca1-3Galb-Sp8	2704.25	388.748	14.3754	4.24304
59	Fuca1-2Galb1-3(Fuca1-4)GlcNAcb-Sp8	-839.75	1155.83	-137.64	-1.31759														145	Galb1-3Galb-Sp8	2403.75	184.467	7.67415	3.77155
60	Fuca1-2Galb1-3GalNAca-Sp14	298.25	241.948	81.1226	0.467962														192	GlcNAcb1-6GalNAca-Sp8	2402.5	919.428	38.2696	3.76959
61	Fuca1-2Galb1-3GalNAca-Sp8	-96.25	19.4315	-20.1886	-0.151019														540	Galb1-4GlcNAcb1-3Galb1-4GlcNAcb1-6(Galb1-4GlcNAcb1-3Galb1-4GlcNAcb1-2)Mana1-6(Galb1-4GlcNAcb1-3Galb1-4GlcNAcb1-2Mana1-3)Manb1-4GlcNAcb1-4GlcNAc-Sp24	2384.75	604.962	25.3679	3.74174
62	Fuca1-2Galb1-3GalNAcb1-4(Neu5Aca2-3)Galb1-4Glcb-Sp0	-189.75	106.775	-56.2714	-0.297723														200	GlcAa-Sp8	2358.5	1913.11	81.1155	3.70055
63	Fuca1-2Galb1-3GalNAcb1-4(Neu5Aca2-3)Galb1-4Glcb-Sp9	901.75	391.362	43.4003	1.41487														15	GlcNAcb-Sp0	2317.75	569.096	24.5538	3.63661
64	Fuca1-2Galb1-3GlcNAcb1-3Galb1-4Glcb-Sp10	20.25	93.0676	459.593	0.0317728														316	Neu5Aca2-3Galb1-4GlcNAcb1-2Mana1-6(Neu5Aca2-6Galb1-4GlcNAcb1-2Mana1-3)Manb1-4GlcNAcb1-4GlcNAcb-Sp12	2287.25	916.406	40.0659	3.58876
65	Fuca1-2Galb1-3GlcNAcb1-3Galb1-4Glcb-Sp8	50.5	220.817	437.262	0.0792359														268	Neu5Aca2-8Neu5Aca-Sp8	2252.25	742.511	32.9675	3.53384
66	Fuca1-2Galb1-3GlcNAcb-Sp0	-736.75	66.3997	-9.01251	-1.15598														130	Fuca1-4(Galb1-3)GlcNAcb-Sp8	2237.25	745.365	33.3161	3.51031
67	Fuca1-2Galb1-3GlcNAcb-Sp8	-244.5	126.924	-51.9116	-0.383627														201	GlcAb-Sp8	2203.5	851.974	38.6646	3.45735
68	Fuca1-2Galb1-4(Fuca1-3)GlcNAcb1-3Galb1-4(Fuca1-3)GlcNAcb-Sp0	-654.25	284.583	-43.4976	-1.02654														370	Galb1-3GalNAca1-3(Fuca1-2)Galb1-4GlcNAc-Sp0	2185.75	446.463	20.4261	3.4295
69	Fuca1-2Galb1-4(Fuca1-3)GlcNAcb1-3Galb1-4(Fuca1-3)GlcNAcb1-3Galb1-4(Fuca1-3)GlcNAcb-Sp0	-73.25	65.1581	-88.9531	-0.114931														116	Gala1-3Galb1-4Glc-Sp10	2183.25	694.559	31.8131	3.42558
70	Fuca1-2Galb1-4(Fuca1-3)GlcNAcb-Sp0	-341.75	151.097	-44.2127	-0.536215														406	GalNAca1-3(Fuca1-2)Galb1-4(Fuca1-3)GlcNAcb1-3GalNAc-Sp14	2115	343.803	16.2555	3.31849
71	Fuca1-2Galb1-4(Fuca1-3)GlcNAcb-Sp8	213.25	326.125	152.931	0.334595														203	GlcAb1-6Galb-Sp8	2094.5	1211.93	57.8625	3.28633
72	Fuca1-2Galb1-4GlcNAcb1-3Galb1-4GlcNAcb-Sp0	-133.25	314.844	-236.281	-0.209073														255	Neu5Aca2-3Galb1-4GlcNAcb1-3Galb1-4GlcNAcb-Sp0	2086.5	1132.58	54.2815	3.27378
73	Fuca1-2Galb1-4GlcNAcb1-3Galb1-4GlcNAcb1-3Galb1-4GlcNAcb-Sp0	3.75	38.3612	1022.97	0.00588385														40	(6P)Mana-Sp8	2072.25	639.328	30.8519	3.25142
74	Fuca1-2Galb1-4GlcNAcb-Sp0	-383.25	282.285	-73.6556	-0.60133														110	Gala1-3GalNAca-Sp8	2068	491.283	23.7564	3.24475
75	Fuca1-2Galb1-4GlcNAcb-Sp8	-594	72.5121	-12.2074	-0.932002														87	GlcNAcb1-3Galb1-3GalNAca-Sp8	2064.25	455.676	22.0746	3.23886
76	Fuca1-2Galb1-4Glcb-Sp0	-494	246.302	-49.8587	-0.7751														42	(6S)Galb1-4Glcb-Sp8	2002.25	926.487	46.2723	3.14159
77	Fuca1-2Galb-Sp8	-819.25	120.22	-14.6744	-1.28543														1	Gala-Sp8	1959	374.671	19.1256	3.07372
78	Fuca1-3GlcNAcb-Sp8	126.25	195.858	155.135	0.19809														191	GlcNAcb1-6GalNAca-Sp14	1895.25	1798.63	94.9019	2.9737
79	Fuca1-4GlcNAcb-Sp8	700.75	184.657	26.3514	1.0995														345	KDNa2-3Galb1-4(Fuca1-3)GlcNAc-Sp0	1888.75	412.22	21.825	2.9635
80	Fucb1-3GlcNAcb-Sp8	834	799.755	95.8938	1.30857														84	GalNAca1-3(Fuca1-2)Galb1-4GlcNAcb-Sp0	1886.75	76.8348	4.07233	2.96036
81	GalNAca1-3(Fuca1-2)Galb1-3GlcNAcb-Sp0	1484.25	289.582	19.5103	2.32883														262	Neu5Aca2-6Galb1-4GlcNAcb-Sp8	1855.75	1304.34	70.2864	2.91172
82	GalNAca1-3(Fuca1-2)Galb1-4(Fuca1-3)GlcNAcb-Sp0	494.5	71.3045	14.4195	0.775884														549	Galb1-3GlcNAcb1-3Galb1-4GlcNAcb1-3Galb1-4GlcNAcb1-6(Galb1-3GlcNAcb1-3Galb1-4GlcNAcb1-3Galb1-4GlcNAb1-2)Mana1-6(Galb1-3GlcNAcb1-3Galb1-4GlcNAcb1-3Galb1-4GlcNAcb1-2Mana1-3)Manb1-4GlcNAcb1-4(Fuca1-6)GlcNAcb-Sp24	1844.5	394.808	21.4046	2.89407
83	(3S)Galb1-4(Fuca1-3)Glcb-Sp0	1749.5	1287.42	73.5878	2.74501														184	GlcNAcb1-3Galb1-4Glcb-Sp0	1814.25	302.233	16.6589	2.84661
84	GalNAca1-3(Fuca1-2)Galb1-4GlcNAcb-Sp0	1886.75	76.8348	4.07233	2.96036														510	GalNAca1-3(Fuca1-2)Galb1-4 GlcNAcb1-2Mana-Sp0	1788.75	795.594	44.4777	2.8066
85	GalNAca1-3(Fuca1-2)Galb1-4GlcNAcb-Sp8	1329.75	302.913	22.7797	2.08641														147	Galb1-3GlcNAcb1-3Galb1-4Glcb-Sp10	1788.5	277.812	15.5333	2.80621
86	GalNAca1-3(Fuca1-2)Galb1-4Glcb-Sp0	810.5	1207.55	148.988	1.2717														83	(3S)Galb1-4(Fuca1-3)Glcb-Sp0	1749.5	1287.42	73.5878	2.74501
87	GlcNAcb1-3Galb1-3GalNAca-Sp8	2064.25	455.676	22.0746	3.23886														17	GlcN(Gc)b-Sp8	1715.75	1121.46	65.3626	2.69206
88	GalNAca1-3(Fuca1-2)Galb-Sp18	23.25	640.985	2756.92	0.0364799														302	GlcNAcb1-4GlcNAcb-Sp10	1704	374.969	22.0052	2.67362
89	GalNAca1-3(Fuca1-2)Galb-Sp8	345.5	787.283	227.868	0.542099														99	Gala1-2Galb-Sp8	1688.25	351.659	20.8298	2.64891
90	GalNAca1-3GalNAcb-Sp8	-519.25	474.14	-91.3125	-0.814717														16	GlcNAcb-Sp8	1672.25	785.093	46.9483	2.62381
91	GalNAca1-3Galb-Sp8	2704.25	388.748	14.3754	4.24304														155	Galb1-4(6S)Glcb-Sp8	1657	1299.41	78.4193	2.59988
92	GalNAca1-4(Fuca1-2)Galb1-4GlcNAcb-Sp8	-524.5	430.366	-82.0526	-0.822955														543	GalNAcb1-3GlcNAcb-Sp0	1653.5	477.438	28.8744	2.59439
93	GalNAcb1-3GalNAca-Sp8	570.25	739.279	129.641	0.894738														205	KDNa2-3Galb1-4GlcNAcb-Sp0	1617.75	314.708	19.4534	2.53829
94	GalNAcb1-3(Fuca1-2)Galb-Sp8	-571.25	782.578	-136.994	-0.896307														467	Neu5Aca2-6Galb1-4GlcNAcb1-6GalNAca-Sp14	1552	187.159	12.0592	2.43513
95	GalNAcb1-3Gala1-4Galb1-4GlcNAcb-Sp0	548	539.193	98.3928	0.859827														154	Galb1-4(6S)Glcb-Sp0	1524.25	665.659	43.6712	2.39159
96	GalNAcb1-4(Fuca1-3)GlcNAcb-Sp0	1130.75	202.64	17.9208	1.77418														428	Galb1-6Galb-Sp10	1509.75	884.006	58.5531	2.36884
97	GalNAcb1-4GlcNAcb-Sp0	315.25	223.231	70.8109	0.494636														459	Neu5Aca2-3Galb1-4GlcNAcb1-6(Neu5Aca2-3Galb1-4GlcNAcb1-3)GalNAca-Sp14	1497	548.132	36.6154	2.34883
98	GalNAcb1-4GlcNAcb-Sp8	1234	566.195	45.8829	1.93618														81	GalNAca1-3(Fuca1-2)Galb1-3GlcNAcb-Sp0	1484.25	289.582	19.5103	2.32883
99	Gala1-2Galb-Sp8	1688.25	351.659	20.8298	2.64891														284	Galb1-4(Fuca1-3)(6S)Glcb-Sp0	1481.5	432.053	29.1632	2.32451
100	Gala1-3(Fuca1-2)Galb1-3GlcNAcb-Sp0	-32.75	30.9556	-94.521	-0.0513856														440	Neu5Aca2-8Neu5Aca2-3Galb1-3GalNAcb1-4(Neu5Aca2-8Neu5Aca2-3)Galb1-4Glcb-Sp0	1467.75	1441.93	98.241	2.30294
101	Gala1-3(Fuca1-2)Galb1-3GlcNAcb-Sp8	-257.25	1004.83	-390.603	-0.403632														526	GlcNAcb1-3Galb1-4GlcNAcb1-2Mana1-6(GlcNAcb1-3Galb1-4GlcNAcb1-2Mana1-3)Manb1-4GlcNAcb1-4GlcNAcb-Sp12	1466.5	79.4838	5.41996	2.30098
102	Gala1-3(Fuca1-2)Galb1-4(Fuca1-3)GlcNAcb-Sp0	-677	512.376	-75.6832	-1.06223														292	Galb1-3Galb1-4GlcNAcb-Sp8	1436	171.392	11.9354	2.25312
103	Gala1-3(Fuca1-2)Galb1-4(Fuca1-3)GlcNAcb-Sp8	-1066.75	290.85	-27.265	-1.67376														305	Mana1-6Manb-Sp10	1415.25	1052.54	74.3713	2.22057
104	Gala1-3(Fuca1-2)Galb1-4GlcNAc-Sp0	-293.25	163.527	-55.7635	-0.460117														138	Galb1-3GalNAca-Sp14	1408	1157.6	82.2161	2.20919
105	Gala1-3(Fuca1-2)Galb1-4Glcb-Sp0	-580.25	58.2888	-10.0455	-0.910428														506	GalNAca1-3(Fuca1-2)Galb1-4GlcNAcb1-6GalNAc-Sp14	1372.75	1422.94	103.656	2.15388
106	Gala1-3(Fuca1-2)Galb-Sp18	165	133.995	81.2091	0.25889														286	Galb1-4GlcNAcb1-3Galb1-3GlcNAcb-Sp0	1358.75	217.987	16.0432	2.13192
107	Gala1-3(Fuca1-2)Galb-Sp8	57857	6341.56	10.9607	90.7792														85	GalNAca1-3(Fuca1-2)Galb1-4GlcNAcb-Sp8	1329.75	302.913	22.7797	2.08641
108	Gala1-4(Gala1-3)Galb1-4GlcNAcb-Sp8	-375.25	119.584	-31.8677	-0.588778														324	GalNAca1-3(Fuca1-2)Galb1-4GlcNAcb1-3Galb1-4GlcNAcb-Sp0	1317.5	192.791	14.6331	2.06719
109	Gala1-3GalNAca-Sp16	1122.25	510.814	45.517	1.76084														325	GalNAca1-3(Fuca1-2)Galb1-4GlcNAcb1-3Galb1-4GlcNAcb1-3Galb1-4GlcNAcb-Sp0	1315	227.252	17.2815	2.06327
110	Gala1-3GalNAca-Sp8	2068	491.283	23.7564	3.24475														298	GalNAcb1-3Galb-Sp8	1311.5	1087	82.8823	2.05778
111	Gala1-3GalNAcb-Sp8	1179	487.766	41.3711	1.84988														307	Mana1-2Mana1-6(Mana1-3)Mana1-6(Mana1-2Mana1-2Mana1-3)Mana-Sp9	1263.75	362.909	28.7168	1.98286
112	Gala1-3Galb1-4(Fuca1-3)GlcNAcb-Sp8	-994	1363.81	-137.204	-1.55961														182	GlcNAcb1-3Galb1-4GlcNAcb-Sp8	1256.5	469.414	37.3589	1.97148
113	Gala1-3Galb1-3GlcNAcb-Sp0	519.5	517.618	99.6377	0.81511														329	GlcNAca1-4Galb1-3GlcNAcb-Sp0	1254.25	525.974	41.9353	1.96795
114	Gala1-3Galb1-4GlcNAcb-Sp8	108.5	115.996	106.908	0.170239														41	(6S)Galb1-4Glcb-Sp0	1249.5	409.323	32.759	1.9605
115	Gala1-3Galb1-4Glcb-Sp0	3179.5	1081.65	34.0194	4.98872														327	GlcNAca1-4Galb1-4GlcNAcb1-3Galb1-4GlcNAcb1-3Galb1-4GlcNAcb-Sp0	1247	235.614	18.8945	1.95658
116	Gala1-3Galb1-4Glc-Sp10	2183.25	694.559	31.8131	3.42558														98	GalNAcb1-4GlcNAcb-Sp8	1234	566.195	45.8829	1.93618
117	Gala1-3Galb-Sp8	-108.25	35.1888	-32.507	-0.169847														347	KDNa2-3Galb1-4Glc-Sp0	1231.5	1010.51	82.0549	1.93226
118	Gala1-4(Fuca1-2)Galb1-4GlcNAcb-Sp8	233.5	159.555	68.3317	0.366368														393	Gala1-3Galb1-4GlcNAcb1-3GalNAca-Sp14	1228	1002.01	81.5972	1.92677
119	Gala1-4Galb1-4GlcNAcb-Sp0	525.75	205.949	39.1724	0.824916														111	Gala1-3GalNAcb-Sp8	1179	487.766	41.3711	1.84988
120	Gala1-4Galb1-4GlcNAcb-Sp8	447.25	182.14	40.7244	0.701748														390	GalNAca1-3GalNAcb1-3Gala1-4Galb1-4GlcNAcb-Sp0	1149	1401.62	121.986	1.80281
121	Gala1-4Galb1-4Glcb-Sp0	3345.75	1314.3	39.2826	5.24957														96	GalNAcb1-4(Fuca1-3)GlcNAcb-Sp0	1130.75	202.64	17.9208	1.77418
122	GalNAca-Sp15	-1209.75	397.198	-32.8331	-1.89813														475	Galb1-3GlcNAcb1-6GalNAca-Sp14	1124.75	416.268	37.0098	1.76476
123	Gala1-4GlcNAcb-Sp8	2848	756.891	26.5762	4.46859														109	Gala1-3GalNAca-Sp16	1122.25	510.814	45.517	1.76084
124	Gala1-6Glcb-Sp8	-56.75	26.6505	-46.9613	-0.0890423														161	Galb1-4GlcNAcb1-3Galb1-4GlcNAcb1-3Galb1-4GlcNAcb-Sp0	1067.5	150.867	14.1328	1.67494
125	Galb1-2Galb-Sp8	-482.5	341.13	-70.7005	-0.757056														306	Mana1-6(Mana1-3)Mana1-6(Mana1-3)Manb-Sp10	1058.5	461.627	43.6114	1.66082
126	Galb1-3(Fuca1-4)GlcNAcb1-3Galb1-4(Fuca1-3)GlcNAcb-Sp0	-279.5	56.9356	-20.3705	-0.438543														180	GlcNAcb1-3Galb-Sp8	1035.75	1093.49	105.575	1.62512
127	Galb1-3GlcNAcb1-3Galb1-4(Fuca1-3)GlcNAcb-Sp0	-807.25	293.578	-36.3677	-1.2666														430	GalNAcb1-6GalNAcb-Sp8	1028.5	888.652	86.4027	1.61374
128	Galb1-3(Fuca1-4)GlcNAc-Sp0	2.5	86.6622	3466.49	0.00392257														552	Galb1-4GlcNAcb1-3Galb1-4GlcNAcb1-3GalNAca-Sp14	1016	436.931	43.005	1.59413
129	Galb1-3(Fuca1-4)GlcNAc-Sp8	-342.75	73.2956	-21.3846	-0.537784														190	GlcNAcb1-4GlcNAcb1-4GlcNAcb-Sp8	1007	212.899	21.1419	1.58001
130	Fuca1-4(Galb1-3)GlcNAcb-Sp8	2237.25	745.365	33.3161	3.51031														493	GalNAca1-3(Fuca1-2)Galb1-3GlcNAcb1-6GalNAca-Sp14	995.25	185.423	18.6308	1.56157
131	Galb1-4GlcNAcb1-6GalNAc-Sp14	-300.25	341.217	-113.644	-0.4711														156	Galb1-4GalNAca1-3(Fuca1-2)Galb1-4GlcNAcb-Sp8	991.75	891.391	89.8806	1.55608
132	Galb1-4GlcNAcb1-6GalNAca-Sp8	679.75	231.493	34.0556	1.06655														46	(6S)GlcNAcb-Sp8	985.5	922.954	93.6534	1.54628
133	GlcNAcb1-6(Galb1-3)GalNAca-Sp8	507.25	62.7926	12.379	0.795889														516	Neu5Aca2-3Galb1-3GlcNAcb1-4Galb1-4Glcb-Sp0	981.5	734.514	74.8359	1.54
134	Neu5Aca2-6(Galb1-3)GalNAca-Sp14	-994	1468.03	-147.689	-1.55961														544	GalNAcb1-4GlcNAcb1-3GalNAcb1-4GlcNAcb-Sp0	930.75	455.837	48.9753	1.46037
135	Neu5Aca2-6(Galb1-3)GalNAca-Sp8	213.5	37	17.3302	0.334987														520	Fuca1-4(Galb1-3)GlcNAcb1-2 Mana-Sp0	917.5	368.022	40.1114	1.43958
136	Neu5Acb2-6(Galb1-3)GalNAca-Sp8	300	142.087	47.3623	0.470708														536	Neu5Gca2-8Neu5Gca2-3Galb1-4GlcNAcb1-3Galb1-4GlcNAc-Sp0	907	827.646	91.251	1.42311
137	Neu5Aca2-6(Galb1-3)GlcNAcb1-4Galb1-4Glcb-Sp10	5926.5	351.731	5.93489	9.29884														63	Fuca1-2Galb1-3GalNAcb1-4(Neu5Aca2-3)Galb1-4Glcb-Sp9	901.75	391.362	43.4003	1.41487
138	Galb1-3GalNAca-Sp14	1408	1157.6	82.2161	2.20919														323	GalNAcb1-3Gala1-4Galb1-4GlcNAcb1-3Galb1-4Glcb-Sp0	900.25	113.253	12.5802	1.41252
139	Galb1-3GalNAca-Sp16	-100.75	77.6676	-77.0894	-0.15808														189	GlcNAcb1-4GlcNAcb1-4GlcNAcb1-4GlcNAcb1-4GlcNAcb1-Sp8	876	173.484	19.8041	1.37447
140	Galb1-3GalNAca-Sp8	2847	1108.19	38.9248	4.46702														243	Fuca1-2(6S)Galb1-4Glcb-Sp0	850.25	645.809	75.9552	1.33407
141	Galb1-3GalNAcb-Sp8	697.75	109.977	15.7616	1.09479														207	Mana1-2Mana1-6(Mana1-2Mana1-3)Mana-Sp9	844.5	759.513	89.9364	1.32504
142	Galb1-3GalNAcb1-3Gala1-4Galb1-4Glcb-Sp0	463	314.201	67.8619	0.72646														229	Neu5Aca2-3Galb1-3GalNAcb1-4(Neu5Aca2-3)Galb1-4Glcb-Sp0	843.75	631.447	74.8381	1.32387
143	Galb1-3GalNAcb1-4(Neu5Aca2-3)Galb1-4Glcb-Sp0	45.5	17.2916	38.0036	0.0713907														497	Galb1-3(6S)GlcNAcb-Sp8	841.75	328.993	39.0844	1.32073
144	Galb1-3GalNAcb1-4Galb1-4Glcb-Sp8	290.25	186.142	64.1317	0.45541														188	GlcNAcb1-4GlcNAcb1-4GlcNAcb1-4GlcNAcb1-4GlcNAcb1-4GlcNAcb1-Sp8	841.25	480.889	57.1636	1.31994
145	Galb1-3Galb-Sp8	2403.75	184.467	7.67415	3.77155														80	Fucb1-3GlcNAcb-Sp8	834	799.755	95.8938	1.30857
146	Galb1-3GlcNAcb1-3Galb1-4GlcNAcb-Sp0	-295.75	165.924	-56.1029	-0.46404														256	Fuca1-2Galb1-4(6S)Glcb-Sp0	833	774.257	92.9481	1.307
147	Galb1-3GlcNAcb1-3Galb1-4Glcb-Sp10	1788.5	277.812	15.5333	2.80621														179	GlcNAcb1-3GalNAca-Sp8	821	76.9719	9.37538	1.28817
148	Galb1-3GlcNAcb-Sp0	-482.75	167.985	-34.7975	-0.757448														251	Neu5Aca2-3Galb1-4(Fuca1-3)GlcNAcb1-3Galb1-4GlcNAcb-Sp8	818	804.518	98.3519	1.28346
149	Galb1-3GlcNAcb-Sp8	-1354.75	394.881	-29.1479	-2.12564														86	GalNAca1-3(Fuca1-2)Galb1-4Glcb-Sp0	810.5	1207.55	148.988	1.2717
150	Galb1-4(Fuca1-3)GlcNAcb-Sp0	-369	133.529	-36.1867	-0.578971														181	GlcNAcb1-3Galb1-4GlcNAcb-Sp0	791.5	113.162	14.2972	1.24189
151	Galb1-4(Fuca1-3)GlcNAcb-Sp8	-2089.25	758.305	-36.2956	-3.27809														208	Mana1-2Mana1-3Mana-Sp9	786.25	492.586	62.65	1.23365
152	Galb1-4(Fuca1-3)GlcNAcb1-3Galb1-4(Fuca1-3)GlcNAcb-Sp0	226.75	150.925	66.5599	0.355777														476	Gala1-3Galb1-3GlcNAcb1-6GalNAca-Sp14	742.25	192.145	25.8868	1.16461
153	Galb1-4(Fuca1-3)GlcNAcb1-3Galb1-4(Fuca1-3)GlcNAcb1-3Galb1-4(Fuca1-3)GlcNAcb-Sp0	613	246.57	40.2235	0.961814														490	GalNAcb1-4(Fuca1-3)(6S)GlcNAcb-Sp8	739.5	116.529	15.7578	1.1603
154	Galb1-4(6S)Glcb-Sp0	1524.25	665.659	43.6712	2.39159														279	Neu5Gca2-6Galb1-4GlcNAcb-Sp0	722.75	151.504	20.9622	1.13401
155	Galb1-4(6S)Glcb-Sp8	1657	1299.41	78.4193	2.59988														79	Fuca1-4GlcNAcb-Sp8	700.75	184.657	26.3514	1.0995
156	Galb1-4GalNAca1-3(Fuca1-2)Galb1-4GlcNAcb-Sp8	991.75	891.391	89.8806	1.55608														141	Galb1-3GalNAcb-Sp8	697.75	109.977	15.7616	1.09479
157	Galb1-4GalNAcb1-3(Fuca1-2)Galb1-4GlcNAcb-Sp8	47.5	190.677	401.425	0.0745288														13	Manb-Sp8	685.25	581.655	84.8822	1.07518
158	Galb1-4GlcNAcb1-3GalNAc-Sp14	618.75	487.66	78.8137	0.970836														132	Galb1-4GlcNAcb1-6GalNAca-Sp8	679.75	231.493	34.0556	1.06655
159	Galb1-4GlcNAcb1-3GalNAca-Sp8	38.25	113.453	296.609	0.0600153														407	Galb1-4(Fuca1-3)GlcNAcb1-2Mana1-6(Galb1-4(Fuca1-3)GlcNAcb1-2Mana1-3)Manb1-4GlcNAcb1-4(Fuca1-6)GlcNAcb-Sp22	678.75	2942.68	433.544	1.06498
160	Galb1-4GlcNAcb1-3Galb1-4(Fuca1-3)GlcNAcb1-3Galb1-4(Fuca1-3)GlcNAcb-Sp0	96.25	17.9327	18.6314	0.151019														369	Galb1-3GalNAca1-3(Fuca1-2)Galb1-4Glc-Sp0	674.5	892.745	132.357	1.05831
161	Galb1-4GlcNAcb1-3Galb1-4GlcNAcb1-3Galb1-4GlcNAcb-Sp0	1067.5	150.867	14.1328	1.67494														289	4S(3S)Galb1-4GlcNAcb-Sp0	653.25	1039.59	159.141	1.02497
162	Galb1-4GlcNAcb1-3Galb1-4GlcNAcb-Sp0	266	310.738	116.819	0.417361														58	Fuca1-2Galb1-3GalNAcb1-3Gala1-4Galb1-4Glcb-Sp9	634.5	125.258	19.7413	0.995548
163	Galb1-4GlcNAcb1-3Galb1-4Glcb-Sp0	-299.25	224.085	-74.8823	-0.469531														164	Galb1-4GlcNAcb1-3Galb1-4Glcb-Sp8	634.5	305.24	48.1072	0.995548
164	Galb1-4GlcNAcb1-3Galb1-4Glcb-Sp8	634.5	305.24	48.1072	0.995548														158	Galb1-4GlcNAcb1-3GalNAc-Sp14	618.75	487.66	78.8137	0.970836
165	Galb1-4GlcNAcb1-6(Galb1-3)GalNAc-Sp14	115.5	72.5557	62.8188	0.181223														560	Neu5Aca2-6Galb1-4GlcNAcb1-6(Galb1-3)GalNAca-Sp14	613.25	336.775	54.9165	0.962206
166	Galb1-4GlcNAcb1-6(Galb1-3)GalNAca-Sp8	276	90.3991	32.7533	0.433052														153	Galb1-4(Fuca1-3)GlcNAcb1-3Galb1-4(Fuca1-3)GlcNAcb1-3Galb1-4(Fuca1-3)GlcNAcb-Sp0	613	246.57	40.2235	0.961814
167	Galb1-4GlcNAcb-Sp0	39	129.874	333.011	0.0611921														443	Gala1-3(Fuca1-2)Galb1-3GlcNAcb1-2Mana1-6(Gala1-3(Fuca1-2)Galb1-3GlcNAcb1-2Mana1-3)Manb1-4GlcNAcb1-4(Fuca1-6)GlcNAcb-Sp22	607.5	341.023	56.1355	0.953184
168	Galb1-4GlcNAcb-Sp8	-157.75	29.2161	-18.5205	-0.247514														57	Fuca1-2Galb1-3GalNAcb1-3Gala-Sp9	596.5	105.636	17.7093	0.935925
169	Galb1-4GlcNAcb-Sp23	-143.5	133.02	-92.6969	-0.225155														232	Neu5Aca2-3GalNAcb1-4GlcNAcb-Sp0	574.25	842.707	146.749	0.901014
170	Galb1-4Glcb-Sp0	3335.25	694.223	20.8147	5.2331														553	Galb1-4GlcNAcb1-3Galb1-4GlcNAcb1-6(Galb1-3)GalNAca-Sp14	571.5	425.652	74.4798	0.896699
171	Galb1-4Glcb-Sp8	-343.25	112.757	-32.85	-0.538569														93	GalNAcb1-3GalNAca-Sp8	570.25	739.279	129.641	0.894738
172	GlcNAca1-3Galb1-4GlcNAcb-Sp8	-1338.5	414.202	-30.9452	-2.10014														8	Neu5Aca-Sp11	566	593.998	104.947	0.88807
173	GlcNAca1-6Galb1-4GlcNAcb-Sp8	-555.5	154.161	-27.7518	-0.871595														95	GalNAcb1-3Gala1-4Galb1-4GlcNAcb-Sp0	548	539.193	98.3928	0.859827
174	GlcNAcb1-2Galb1-3GalNAca-Sp8	-2078.5	933.15	-44.8954	-3.26122														281	Neu5Aca2-3Galb1-4GlcNAcb1-6(Galb1-3)GalNAca-Sp14	545	609.288	111.796	0.85512
175	GlcNAcb1-6(GlcNAcb1-3)GalNAca-Sp14	28.75	327.64	1139.62	0.0451095														301	GlcNAcb1-3Man-Sp10	538.75	243.035	45.111	0.845314
176	GlcNAcb1-6(GlcNAcb1-3)GalNAca-Sp8	53	226.029	426.471	0.0831585														119	Gala1-4Galb1-4GlcNAcb-Sp0	525.75	205.949	39.1724	0.824916
177	GlcNAcb1-6(GlcNAcb1-3)Galb1-4GlcNAcb-Sp8	-1185.75	1041.25	-87.8134	-1.86047														333	GlcNAca1-4Galb1-3GalNAc-Sp14	525	445.907	84.9346	0.823739
178	GlcNAcb1-3GalNAca-Sp14	-494.25	269.093	-54.4447	-0.775492														113	Gala1-3Galb1-3GlcNAcb-Sp0	519.5	517.618	99.6377	0.81511
179	GlcNAcb1-3GalNAca-Sp8	821	76.9719	9.37538	1.28817														472	Galb1-4GlcNAcb1-6(Galb1-4GlcNAcb1-2)Mana1-6(Galb1-4GlcNAcb1-2Mana1-3)Manb1-4GlcNAcb1-4(Fuca1-6)GlcNAcb-Sp24	519	36.396	7.01271	0.814325
180	GlcNAcb1-3Galb-Sp8	1035.75	1093.49	105.575	1.62512														231	Neu5Aca2-3GalNAca-Sp8	509.75	403.141	79.0861	0.799812
181	GlcNAcb1-3Galb1-4GlcNAcb-Sp0	791.5	113.162	14.2972	1.24189														133	GlcNAcb1-6(Galb1-3)GalNAca-Sp8	507.25	62.7926	12.379	0.795889
182	GlcNAcb1-3Galb1-4GlcNAcb-Sp8	1256.5	469.414	37.3589	1.97148														233	Neu5Aca2-3Galb1-3(6S)GlcNAc-Sp8	501.25	269.815	53.8285	0.786475
183	GlcNAcb1-3Galb1-4GlcNAcb1-3Galb1-4GlcNAcb-Sp0	490.25	63.8037	13.0145	0.769216														247	Neu5Aca2-3Galb1-4(Fuca1-3)GlcNAcb1-3Galb1-4(Fuca1-3)GlcNAcb1-3Galb1-4(Fuca1-3)GlcNAcb-Sp0	498.25	62.4733	12.5386	0.781768
184	GlcNAcb1-3Galb1-4Glcb-Sp0	1814.25	302.233	16.6589	2.84661														82	GalNAca1-3(Fuca1-2)Galb1-4(Fuca1-3)GlcNAcb-Sp0	494.5	71.3045	14.4195	0.775884
185	GlcNAcb1-4-MDPLys	11587	907.693	7.83372	18.1803														183	GlcNAcb1-3Galb1-4GlcNAcb1-3Galb1-4GlcNAcb-Sp0	490.25	63.8037	13.0145	0.769216
186	GlcNAcb1-6(GlcNAcb1-4)GalNAca-Sp8	-405	192.369	-47.4986	-0.635456														511	Galb1-3GlcNAcb1-2Mana-Sp0	489.5	449.733	91.876	0.768039
187	GlcNAcb1-4Galb1-4GlcNAcb-Sp8	2729.25	130.288	4.77376	4.28227														542	GlcNAcb1-3Galb1-4GlcNAcb1-6(GlcNAcb1-3Galb1-3)GalNAca-Sp14	486.5	286.68	58.9271	0.763332
188	GlcNAcb1-4GlcNAcb1-4GlcNAcb1-4GlcNAcb1-4GlcNAcb1-4GlcNAcb1-Sp8	841.25	480.889	57.1636	1.31994														532	Galb1-3GlcNAcb1-3Galb1-4GlcNAcb1-2Mana1-6(Galb1-3GlcNAcb1-3Galb1-4GlcNAcb1-2Mana1-3)Manb1-4GlcNAcb1-4GlcNAc-Sp25	476.25	169.651	35.6223	0.747249
189	GlcNAcb1-4GlcNAcb1-4GlcNAcb1-4GlcNAcb1-4GlcNAcb1-Sp8	876	173.484	19.8041	1.37447														210	Mana1-2Mana1-2Mana1-6(Mana1-3)Mana-Sp9	466.75	247.365	52.9974	0.732344
190	GlcNAcb1-4GlcNAcb1-4GlcNAcb-Sp8	1007	212.899	21.1419	1.58001														142	Galb1-3GalNAcb1-3Gala1-4Galb1-4Glcb-Sp0	463	314.201	67.8619	0.72646
191	GlcNAcb1-6GalNAca-Sp14	1895.25	1798.63	94.9019	2.9737														213	Manb1-4GlcNAcb-Sp0	462.75	542.315	117.194	0.726067
192	GlcNAcb1-6GalNAca-Sp8	2402.5	919.428	38.2696	3.76959														120	Gala1-4Galb1-4GlcNAcb-Sp8	447.25	182.14	40.7244	0.701748
193	GlcNAcb1-6Galb1-4GlcNAcb-Sp8	7496	1625.07	21.6791	11.7614														321	Neu5Aca2-6Galb1-4GlcNAcb1-3Galb1-4GlcNAcb1-3Galb1-4GlcNAcb-Sp0	444	388.727	87.5511	0.696648
194	Glca1-4Glcb-Sp8	25914.2	21089.5	81.3818	40.6602														304	MurNAcb1-4GlcNAcb-Sp10	440.5	96.1579	21.8293	0.691157
195	Glca1-4Glca-Sp8	41234.2	6253.18	15.165	64.6977														445	GalNAca1-3(Fuca1-2)Galb1-3GlcNAcb1-2Mana1-6(GalNAca1-3(Fuca1-2)Galb1-3GlcNAcb1-2Mana1-3)Manb1-4GlcNAcb1-4(Fuca1-6)GlcNAcb-Sp22	436.75	87.1259	19.9487	0.685273
196	Glca1-6Glca1-6Glcb-Sp8	10348	3794.5	36.6689	16.2363														504	Galb1-4(6P)GlcNAcb-Sp0	436.75	422.341	96.7009	0.685273
197	Glcb1-4Glcb-Sp8	10894	2656.98	24.3894	17.093														427	Galb1-4Galb-Sp10	431.75	417.378	96.6712	0.677428
198	Glcb1-6Glcb-Sp8	-456.25	84.5118	-18.5231	-0.715869														249	Neu5Aca2-3Galb1-4(Fuca1-3)GlcNAcb-Sp8	417.25	196.729	47.1489	0.654677
199	G-ol-Sp8	-144.75	13.6717	-9.44508	-0.227117														344	(6S)GlcNAcb1-3Galb1-4GlcNAcb-Sp0	415	225.313	54.2923	0.651146
200	GlcAa-Sp8	2358.5	1913.11	81.1155	3.70055														456	Gala1-3(Fuca1-2)Galb1-3GalNAcb-Sp8	409	242.065	59.1845	0.641732
201	GlcAb-Sp8	2203.5	851.974	38.6646	3.45735														246	Neu5Aca2-3Galb1-4(Fuca1-3)(6S)GlcNAcb-Sp8	393	218.06	55.4859	0.616628
202	GlcAb1-3Galb-Sp8	-1119	194.491	-17.3808	-1.75574														512	Gala1-3(Fuca1-2)Galb1-3GlcNAcb1-6GalNAc-Sp14	393	345.882	88.0108	0.616628
203	GlcAb1-6Galb-Sp8	2094.5	1211.93	57.8625	3.28633														285	Galb1-4(Fuca1-3)GlcNAcb1-3Galb1-3(Fuca1-4)GlcNAcb-Sp0	384	65.8382	17.1454	0.602507
204	KDNa2-3Galb1-3GlcNAcb-Sp0	-2227.5	53.7494	-2.41299	-3.49501														3	Mana-Sp8	378.75	696.164	183.806	0.594269
205	KDNa2-3Galb1-4GlcNAcb-Sp0	1617.75	314.708	19.4534	2.53829														496	Galb1-3GlcNAca1-3Galb1-4GlcNAcb-Sp8	364.75	252.441	69.2092	0.572303
206	Mana1-2Mana1-2Mana1-3Mana-Sp9	-574.75	630.382	-109.679	-0.901798														391	Gala1-4Galb1-3GlcNAcb1-2Mana1-6(Gala1-4Galb1-3GlcNAcb1-2Mana1-3)Manb1-4GlcNAcb1-4GlcNAcb-Sp19	361.25	159.546	44.165	0.566811
207	Mana1-2Mana1-6(Mana1-2Mana1-3)Mana-Sp9	844.5	759.513	89.9364	1.32504														89	GalNAca1-3(Fuca1-2)Galb-Sp8	345.5	787.283	227.868	0.542099
208	Mana1-2Mana1-3Mana-Sp9	786.25	492.586	62.65	1.23365														468	Neu5Aca2-6Galb1-4 GlcNAcb1-6(Neu5Aca2-6Galb1-4GlcNAcb1-3)GalNAca-Sp14	344.25	484.391	140.709	0.540138
209	Mana1-6(Mana1-3)Mana-Sp9	280	120.457	43.0205	0.439328														481	Fuca1-2Galb1-4GlcNAcb1-6GalNAca-Sp14	331.75	444.003	133.837	0.520525
210	Mana1-2Mana1-2Mana1-6(Mana1-3)Mana-Sp9	466.75	247.365	52.9974	0.732344														367	Neu5Aca2-3Galb1-4(Fuca1-3)GlcNAcb1-3GalNAca-Sp14	322.5	685.706	212.622	0.506011
211	Mana1-6(Mana1-3)Mana1-6(Mana1-2Mana1-3)Manb1-4GlcNAcb1-4GlcNAcb-Sp12	15164	2644.81	17.4414	23.7927														253	Neu5Aca2-3Galb1-4GlcNAcb-Sp0	321	286.789	89.3424	0.503658
212	Mana1-6(Mana1-3)Mana1-6(Mana1-3)Manb1-4GlcNAcb1-4GlcNAcb-Sp12	-63.5	46.7083	-73.5564	-0.0996332														559	Galb1-4GlcNAcb1-3Galb1-3GalNAca-Sp14	316.75	87.9484	27.7659	0.496989
213	Manb1-4GlcNAcb-Sp0	462.75	542.315	117.194	0.726067														97	GalNAcb1-4GlcNAcb-Sp0	315.25	223.231	70.8109	0.494636
214	Neu5Aca2-3Galb1-4GlcNAcb1-3Galb1-4(Fuca1-3)GlcNAcb-Sp0	61.75	157.925	255.749	0.0968874														283	Galb1-4(Fuca1-3)(6S)GlcNAcb-Sp0	311.75	149.527	47.9637	0.489144
215	(3S)Galb1-4(Fuca1-3)(6S)GlcNAcb-Sp8	237	614.043	259.09	0.371859														442	GalNAca1-3(Fuca1-2)Galb1-4GlcNAcb1-2Mana1-6(GalNAca1-3(Fuca1-2)Galb1-4GlcNAcb1-2Mana1-3)Manb1-4GlcNAcb1-4(Fuca1-6)GlcNAcb-Sp22	306	80.2413	26.2226	0.480122
216	Fuca1-2(6S)Galb1-4GlcNAcb-Sp0	-179.25	509.123	-284.03	-0.281248														551	Galb1-4GlcNAcb1-3Galb1-4GlcNAcb1-2Mana1-6(Galb1-4GlcNAcb1-3Galb1-4GlcNAcb1-2Mana1-3)Manb1-4GlcNAcb1-4(Fuca1-6)GlcNAcb-Sp24	304	57.55	18.9309	0.476984
217	Fuca1-2Galb1-4(6S)GlcNAcb-Sp8	4132.25	4222.44	102.183	6.48361														136	Neu5Acb2-6(Galb1-3)GalNAca-Sp8	300	142.087	47.3623	0.470708
218	Fuca1-2(6S)Galb1-4(6S)Glcb-Sp0	-670.25	260.252	-38.829	-1.05164														60	Fuca1-2Galb1-3GalNAca-Sp14	298.25	241.948	81.1226	0.467962
219	Neu5Aca2-3Galb1-3GalNAca-Sp14	-375	225.718	-60.1915	-0.588385														144	Galb1-3GalNAcb1-4Galb1-4Glcb-Sp8	290.25	186.142	64.1317	0.45541
220	Neu5Aca2-3Galb1-3GalNAca-Sp8	-119.25	52.0857	-43.6777	-0.187107														489	Neu5Aca2-6GalNAcb1-4(6S)GlcNAcb-Sp8	287.5	173.493	60.3452	0.451095
221	GalNAcb1-4(Neu5Aca2-8Neu5Aca2-8Neu5Aca2-8Neu5Aca2-3)Galb1-4Glcb-Sp0	171.25	254.674	148.715	0.268696														209	Mana1-6(Mana1-3)Mana-Sp9	280	120.457	43.0205	0.439328
222	GalNAcb1-4(Neu5Aca2-8Neu5Aca2-8Neu5Aca2-3)Galb1-4Glcb-Sp0	-698.75	236.606	-33.8613	-1.09636														381	GalNAcb1-4(Neu5Aca2-3)Galb1-4GlcNAcb1-3GalNAca-Sp14	278.25	349.475	125.598	0.436582
223	Neu5Aca2-8Neu5Aca2-8Neu5Aca2-3Galb1-4Glcb-Sp0	-83.25	197.605	-237.363	-0.130622														166	Galb1-4GlcNAcb1-6(Galb1-3)GalNAca-Sp8	276	90.3991	32.7533	0.433052
224	GalNAcb1-4(Neu5Aca2-8Neu5Aca2-3)Galb1-4Glcb-Sp0	-1595	342.756	-21.4894	-2.5026														527	GlcNAcb1-3Galb1-4GlcNAcb1-2Mana1-6(GlcNAcb1-3Galb1-4GlcNAcb1-2Mana1-3)Manb1-4GlcNAcb1-4GlcNAcb-Sp25	273.75	112.084	40.9441	0.429521
225	Neu5Aca2-8Neu5Aca2-8Neu5Aca-Sp8	164.25	150.407	91.572	0.257713														271	Neu5Acb2-6GalNAca-Sp8	271.75	1569.23	577.452	0.426383
226	GalNAcb1-4(Neu5Aca2-3)Galb1-4GlcNAcb-Sp0	12.75	71.3507	559.613	0.0200051														162	Galb1-4GlcNAcb1-3Galb1-4GlcNAcb-Sp0	266	310.738	116.819	0.417361
227	GalNAcb1-4(Neu5Aca2-3)Galb1-4GlcNAcb-Sp8	31819.5	8359.41	26.2713	49.9257														303	GlcNAcb1-4GlcNAcb-Sp12	264.25	187.914	71.1121	0.414615
228	GalNAcb1-4(Neu5Aca2-3)Galb1-4Glcb-Sp0	-119.25	92.363	-77.4532	-0.187107														9	Neu5Aca-Sp8	262	814.635	310.929	0.411085
229	Neu5Aca2-3Galb1-3GalNAcb1-4(Neu5Aca2-3)Galb1-4Glcb-Sp0	843.75	631.447	74.8381	1.32387														525	Galb1-3GalNAcb1-3Gal-Sp21	259.75	153.704	59.1738	0.407555
230	Neu5Aca2-6(Neu5Aca2-3)GalNAca-Sp8	2890.25	2149.89	74.3844	4.53488														478	Neu5Aca2-3Galb1-3GlcNAcb1-6GalNAca-Sp14	243.75	246.469	101.115	0.38245
231	Neu5Aca2-3GalNAca-Sp8	509.75	403.141	79.0861	0.799812														547	(3S)GlcAb1-3Galb1-4GlcNAcb1-3Galb1-4Glc-Sp0	238.5	295.232	123.787	0.374213
232	Neu5Aca2-3GalNAcb1-4GlcNAcb-Sp0	574.25	842.707	146.749	0.901014														215	(3S)Galb1-4(Fuca1-3)(6S)GlcNAcb-Sp8	237	614.043	259.09	0.371859
233	Neu5Aca2-3Galb1-3(6S)GlcNAc-Sp8	501.25	269.815	53.8285	0.786475														270	Galb1-3(Fuca1-4)GlcNAcb1-3Galb1-3(Fuca1-4)GlcNAcb-Sp0	236.5	155.697	65.834	0.371075
234	Neu5Aca2-3Galb1-3(Fuca1-4)GlcNAcb-Sp8	-81.75	35.7899	-43.7797	-0.128268														118	Gala1-4(Fuca1-2)Galb1-4GlcNAcb-Sp8	233.5	159.555	68.3317	0.366368
235	Neu5Aca2-3Galb1-3(Fuca1-4)GlcNAcb1-3Galb1-4(Fuca1-3)GlcNAcb-Sp0	98.75	69.0863	69.9608	0.154941														360	Gala1-3(Fuca1-2)Galb1-4GlcNAcb1-2Mana1-6(Gala1-3(Fuca1-2)Galb1-4GlcNAcb1-2Mana1-3)Manb1-4GlcNAcb1-4GlcNAcb-Sp20	233.5	140.092	59.9964	0.366368
236	Neu5Aca2-3Galb1-4(Neu5Aca2-3Galb1-3)GlcNAcb-Sp8	28282.8	15166.7	53.6251	44.3764														416	Galb1-3GlcNAcb1-6(Galb1-3GlcNAcb1-2)Mana1-6(Galb1-3GlcNAcb1-2Mana1-3)Manb1-4GlcNAcb1-4GlcNAcb-Sp19	229.75	215.846	93.9483	0.360484
237	Neu5Aca2-3Galb1-3(6S)GalNAca-Sp8	-48	13.0894	-27.2697	-0.0753133														432	(6S)Galb1-3(6S)GlcNAc-Sp0	229	81.3306	35.5155	0.359307
238	Neu5Aca2-6(Neu5Aca2-3Galb1-3)GalNAca-Sp14	-373	350.992	-94.0997	-0.585247														7	Rhaa-Sp8	226.75	1034.63	456.287	0.355777
239	Neu5Aca2-6(Neu5Aca2-3Galb1-3)GalNAca-Sp8	3224.25	434.867	13.4874	5.05894														152	Galb1-4(Fuca1-3)GlcNAcb1-3Galb1-4(Fuca1-3)GlcNAcb-Sp0	226.75	150.925	66.5599	0.355777
240	Neu5Aca2-3Galb-Sp8	-681	169.761	-24.9281	-1.06851														539	GlcNAcb1-3Galb1-4GlcNAcb1-6(GlcNAcb1-3Galb1-4GlcNAcb1-2)Mana1-6(GlcNAcb1-3Galb1-4GlcNAcb1-2Man a1-3)Manb1-4GlcNAcb1-4GlcNAc-Sp24	222.25	128.373	57.7606	0.348716
241	Neu5Aca2-3Galb1-3GalNAcb1-3Gala1-4Galb1-4Glcb-Sp0	-43.75	271.76	-621.166	-0.0686449														498	(6S)(4S)GalNAcb1-4GlcNAc-Sp8	221	181.275	82.0249	0.346755
242	Neu5Aca2-3Galb1-3GlcNAcb1-3Galb1-4GlcNAcb-Sp0	-885.75	712.81	-80.4753	-1.38977														32	(3S)Galb1-4(Fuca1-3)GlcNAc-Sp8	216	241.811	111.95	0.33891
243	Fuca1-2(6S)Galb1-4Glcb-Sp0	850.25	645.809	75.9552	1.33407														44	(6S)Galb1-4(6S)Glcb-Sp8	214.25	555.777	259.406	0.336164
244	Neu5Aca2-3Galb1-3GlcNAcb-Sp0	-530.25	385.426	-72.6875	-0.831977														135	Neu5Aca2-6(Galb1-3)GalNAca-Sp8	213.5	37	17.3302	0.334987
245	Neu5Aca2-3Galb1-4(6S)GlcNAcb-Sp8	-369.75	166.035	-44.9046	-0.580148														71	Fuca1-2Galb1-4(Fuca1-3)GlcNAcb-Sp8	213.25	326.125	152.931	0.334595
246	Neu5Aca2-3Galb1-4(Fuca1-3)(6S)GlcNAcb-Sp8	393	218.06	55.4859	0.616628														39	(4S)Galb1-4GlcNAcb-Sp8	206.5	460.788	223.142	0.324004
247	Neu5Aca2-3Galb1-4(Fuca1-3)GlcNAcb1-3Galb1-4(Fuca1-3)GlcNAcb1-3Galb1-4(Fuca1-3)GlcNAcb-Sp0	498.25	62.4733	12.5386	0.781768														19	(3S)Galb1-4(6S)Glcb-Sp8	206.25	670.052	324.874	0.323612
248	Neu5Aca2-3Galb1-4(Fuca1-3)GlcNAcb-Sp0	140	178.047	127.176	0.219664														252	Neu5Aca2-3Galb1-4GlcNAcb1-3Galb1-4GlcNAcb1-3Galb1-4GlcNAcb-Sp0	204.25	79.1807	38.7666	0.320474
249	Neu5Aca2-3Galb1-4(Fuca1-3)GlcNAcb-Sp8	417.25	196.729	47.1489	0.654677														395	Galb1-3GlcNAca1-6Galb1-4GlcNAcb-Sp0	196.25	201.482	102.666	0.307922
250	Neu5Aca2-3Galb1-4(Fuca1-3)GlcNAcb1-3Galb-Sp8	29.75	32.6535	109.76	0.0466786														503	(4S)GalNAcb-Sp10	194.5	49.7829	25.5953	0.305176
251	Neu5Aca2-3Galb1-4(Fuca1-3)GlcNAcb1-3Galb1-4GlcNAcb-Sp8	818	804.518	98.3519	1.28346														337	Neu5Aca2-6Galb1-4GlcNAcb1-2Mana1-3Manb1-4GlcNAcb1-4GlcNAc-Sp12	180.5	155.567	86.1865	0.283209
252	Neu5Aca2-3Galb1-4GlcNAcb1-3Galb1-4GlcNAcb1-3Galb1-4GlcNAcb-Sp0	204.25	79.1807	38.7666	0.320474														269	Neu5Aca2-8Neu5Aca2-3Galb1-4Glcb-Sp0	171.75	160.962	93.7191	0.26948
253	Neu5Aca2-3Galb1-4GlcNAcb-Sp0	321	286.789	89.3424	0.503658														221	GalNAcb1-4(Neu5Aca2-8Neu5Aca2-8Neu5Aca2-8Neu5Aca2-3)Galb1-4Glcb-Sp0	171.25	254.674	148.715	0.268696
254	Neu5Aca2-3Galb1-4GlcNAcb-Sp8	26.75	80.1015	299.445	0.0419715														106	Gala1-3(Fuca1-2)Galb-Sp18	165	133.995	81.2091	0.25889
255	Neu5Aca2-3Galb1-4GlcNAcb1-3Galb1-4GlcNAcb-Sp0	2086.5	1132.58	54.2815	3.27378														350	Fuca1-2Galb1-4GlcNAcb1-2Mana1-6(Fuca1-2Galb1-4GlcNAcb1-2Mana1-3)Manb1-4GlcNAcb1-4GlcNAcb-Sp20	164.5	100.055	60.8237	0.258105
256	Fuca1-2Galb1-4(6S)Glcb-Sp0	833	774.257	92.9481	1.307														225	Neu5Aca2-8Neu5Aca2-8Neu5Aca-Sp8	164.25	150.407	91.572	0.257713
257	Neu5Aca2-3Galb1-4Glcb-Sp0	56.5	62.5273	110.668	0.08865														264	Neu5Aca2-6Galb1-4GlcNAcb1-3Galb1-4GlcNAcb-Sp0	159.25	106.45	66.8445	0.249868
258	Neu5Aca2-3Galb1-4Glcb-Sp8	4194.75	1385.52	33.0298	6.58168														415	Gala1-3(Fuca1-2)Galb1-4GlcNAcb1-2Mana1-6(Gala1-3(Fuca1-2)Galb1-4GlcNAcb1-2Mana1-3)Manb1-4GlcNAcb1-4(Fuca1-6)GlcNAcb-Sp22	156.25	18.4097	11.7822	0.245161
259	Neu5Aca2-6GalNAca-Sp8	15.25	198.73	1303.15	0.0239277														396	GalNAcb1-3Gala1-6Galb1-4Glcb-Sp8	148.25	704.703	475.348	0.232608
260	Neu5Aca2-6GalNAcb1-4GlcNAcb-Sp0	-21	45.0259	-214.409	-0.0329496														248	Neu5Aca2-3Galb1-4(Fuca1-3)GlcNAcb-Sp0	140	178.047	127.176	0.219664
261	Neu5Aca2-6Galb1-4(6S)GlcNAcb-Sp8	-446.5	444.442	-99.5392	-0.700571														341	GlcNAcb1-2Mana1-6(GlcNAcb1-2Mana1-3)Manb1-4GlcNAcb1-4(Fuca1-6)GlcNAcb-Sp22	137	59.3352	43.3104	0.214957
262	Neu5Aca2-6Galb1-4GlcNAcb-Sp8	1855.75	1304.34	70.2864	2.91172														555	GlcNAcb1-3Galb1-4GlcNAcb1-3GalNAca-Sp14	136.5	100.088	73.3248	0.214172
263	Neu5Aca2-6Galb1-4GlcNAcb1-3Galb1-4(Fuca1-3)GlcNAcb1-3Galb1-4(Fuca1-3)GlcNAcb-Sp0	-1509.75	267.603	-17.725	-2.36884														35	(3S)Galb1-4GlcNAcb-Sp0	130.5	350.17	268.329	0.204758
264	Neu5Aca2-6Galb1-4GlcNAcb1-3Galb1-4GlcNAcb-Sp0	159.25	106.45	66.8445	0.249868														398	Galb1-4GlcNAcb1-6(Neu5Aca2-6Galb1-3GlcNAcb1-3)Galb1-4Glc-Sp21	130.5	29.6029	22.6842	0.204758
265	Neu5Aca2-6Galb1-4Glcb-Sp0	-898.25	280.929	-31.2751	-1.40938														351	Fuca1-2Galb1-4(Fuca1-3)GlcNAcb1-2Mana1-6(Fuca1-2Galb1-4(Fuca1-3)GlcNAcb1-2Mana1-3)Manb1-4GlcNAcb1-4GlcNAb-Sp20	126.5	27.9106	22.0637	0.198482
266	Neu5Aca2-6Galb1-4Glcb-Sp8	10231.2	2295.8	22.4391	16.0531														78	Fuca1-3GlcNAcb-Sp8	126.25	195.858	155.135	0.19809
267	Neu5Aca2-6Galb-Sp8	15798.5	10098.2	63.9187	24.7883														474	Neu5Aca2-6Galb1-4GlcNAcb1-6(Fuca1-2Galb1-4(Fuca1-3)GlcNAcb1-3)Galb1-4Glc-Sp21	121.75	81.1311	66.6374	0.191029
268	Neu5Aca2-8Neu5Aca-Sp8	2252.25	742.511	32.9675	3.53384														309	Neu5Aca2-3Galb1-4GlcNAcb1-6(Neu5Aca2-3Galb1-3)GalNAca-Sp14	118.25	868.819	734.731	0.185537
269	Neu5Aca2-8Neu5Aca2-3Galb1-4Glcb-Sp0	171.75	160.962	93.7191	0.26948														356	Neu5Aca2-6GlcNAcb1-4GlcNAcb1-4GlcNAc-Sp21	116.75	180.515	154.617	0.183184
270	Galb1-3(Fuca1-4)GlcNAcb1-3Galb1-3(Fuca1-4)GlcNAcb-Sp0	236.5	155.697	65.834	0.371075														165	Galb1-4GlcNAcb1-6(Galb1-3)GalNAc-Sp14	115.5	72.5557	62.8188	0.181223
271	Neu5Acb2-6GalNAca-Sp8	271.75	1569.23	577.452	0.426383														114	Gala1-3Galb1-4GlcNAcb-Sp8	108.5	115.996	106.908	0.170239
272	Neu5Acb2-6Galb1-4GlcNAcb-Sp8	46	49.679	107.998	0.0721753														418	Fuca1-3GlcNAcb1-6(Galb1-4GlcNAcb1-3)Galb1-4Glc-Sp21	108.5	47.4166	43.7019	0.170239
273	Neu5Gca2-3Galb1-3(Fuca1-4)GlcNAcb-Sp0	-544.25	35.9386	-6.60333	-0.853943														328	GlcNAca1-4Galb1-4GlcNAcb-Sp0	108	349.087	323.229	0.169455
274	Neu5Gca2-3Galb1-3GlcNAcb-Sp0	-385.25	204.192	-53.0024	-0.604468														335	Mana1-6(Neu5Aca2-6Galb1-4GlcNAcb1-2Mana1-3)Manb1-4GlcNAcb1-4GlcNAc-Sp12	104	97.9898	94.221	0.163179
275	Neu5Gca2-3Galb1-4(Fuca1-3)GlcNAcb-Sp0	-1284.75	317.599	-24.7207	-2.01581														378	Fuca1-2Galb1-3GalNAca1-3(Fuca1-2)Galb1-4Glcb-Sp0	102.25	181.425	177.432	0.160433
276	Neu5Gca2-3Galb1-4GlcNAcb-Sp0	32707.8	20962.5	64.0904	51.3194														235	Neu5Aca2-3Galb1-3(Fuca1-4)GlcNAcb1-3Galb1-4(Fuca1-3)GlcNAcb-Sp0	98.75	69.0863	69.9608	0.154941
277	Neu5Gca2-3Galb1-4Glcb-Sp0	63594.8	523.67	0.823448	99.7819														160	Galb1-4GlcNAcb1-3Galb1-4(Fuca1-3)GlcNAcb1-3Galb1-4(Fuca1-3)GlcNAcb-Sp0	96.25	17.9327	18.6314	0.151019
278	Neu5Gca2-6GalNAca-Sp0	15355.8	2033.54	13.2429	24.0936														466	Neu5Aca2-3Galb1-4GlcNAcb1-6GalNAca-Sp14	96	111.34	115.979	0.150627
279	Neu5Gca2-6Galb1-4GlcNAcb-Sp0	722.75	151.504	20.9622	1.13401														33	(3S)Galb1-4(6S)GlcNAcb-Sp0	84.5	161.13	190.687	0.132583
280	Neu5Gca-Sp8	5330.5	862.404	16.1787	8.3637														562	Galb1-3GalNAcb1-4(Neu5Aca2-8Neu5Aca2-8Neu5Aca2-3)Galb1-4Glcb-Sp21	83.75	169.053	201.854	0.131406
281	Neu5Aca2-3Galb1-4GlcNAcb1-6(Galb1-3)GalNAca-Sp14	545	609.288	111.796	0.85512														21	Galb1-4GlcNAcb1-6(Galb1-4GlcNAcb1-3)GalNAca-Sp8	79.75	135.019	169.303	0.12513
282	Galb1-3GlcNAcb1-3Galb1-3GlcNAcb-Sp0	-1.5	399.741	-26649.4	-0.00235354														487	Fuca1-2Galb1-3(6S)GlcNAcb-Sp0	73	62.466	85.5699	0.114539
283	Galb1-4(Fuca1-3)(6S)GlcNAcb-Sp0	311.75	149.527	47.9637	0.489144														343	Galb1-3GlcNAcb1-2Mana1-6(Galb1-3GlcNAcb1-2Mana1-3)Manb1-4GlcNAcb1-4(Fuca1-6)GlcNAcb-Sp22	71	93.5984	131.829	0.111401
284	Galb1-4(Fuca1-3)(6S)Glcb-Sp0	1481.5	432.053	29.1632	2.32451														346	KDNa2-6Galb1-4GlcNAc-Sp0	69.75	59.3935	85.1519	0.10944
285	Galb1-4(Fuca1-3)GlcNAcb1-3Galb1-3(Fuca1-4)GlcNAcb-Sp0	384	65.8382	17.1454	0.602507														214	Neu5Aca2-3Galb1-4GlcNAcb1-3Galb1-4(Fuca1-3)GlcNAcb-Sp0	61.75	157.925	255.749	0.0968874
286	Galb1-4GlcNAcb1-3Galb1-3GlcNAcb-Sp0	1358.75	217.987	16.0432	2.13192														538	Neu5Aca2-8Neu5Aca2-3Galb1-4GlcNAc-Sp0	58	159.831	275.571	0.0910036
287	Neu5Aca2-3Galb1-3GlcNAcb1-3Galb1-3GlcNAcb-Sp0	-147.5	230.377	-156.188	-0.231432														257	Neu5Aca2-3Galb1-4Glcb-Sp0	56.5	62.5273	110.668	0.08865
288	Neu5Aca2-3Galb1-4GlcNAcb1-3Galb1-3GlcNAcb-Sp0	-487.5	221.814	-45.5004	-0.764901														176	GlcNAcb1-6(GlcNAcb1-3)GalNAca-Sp8	53	226.029	426.471	0.0831585
289	4S(3S)Galb1-4GlcNAcb-Sp0	653.25	1039.59	159.141	1.02497														65	Fuca1-2Galb1-3GlcNAcb1-3Galb1-4Glcb-Sp8	50.5	220.817	437.262	0.0792359
290	(6S)Galb1-4(6S)GlcNAcb-Sp0	-389.25	283.034	-72.7127	-0.610744														431	(6S)Galb1-3GlcNAcb-Sp0	48.5	539.531	1112.43	0.0760978
291	(6P)Glcb-Sp10	4032.75	844.846	20.9496	6.3275														157	Galb1-4GalNAcb1-3(Fuca1-2)Galb1-4GlcNAcb-Sp8	47.5	190.677	401.425	0.0745288
292	Galb1-3Galb1-4GlcNAcb-Sp8	1436	171.392	11.9354	2.25312														272	Neu5Acb2-6Galb1-4GlcNAcb-Sp8	46	49.679	107.998	0.0721753
293	Neu5Aca2-6Galb1-4GlcNAcb1-2Mana1-6(Galb1-4GlcNAcb1-2Mana1-3)Manb1-4GlcNAcb1-4GlcNAcb-Sp12	-454.25	186.006	-40.9479	-0.712731														143	Galb1-3GalNAcb1-4(Neu5Aca2-3)Galb1-4Glcb-Sp0	45.5	17.2916	38.0036	0.0713907
294	Galb1-4GlcNAcb1-6(Galb1-4GlcNAcb1-3)Galb1-4GlcNAc-Sp0	-72.5	78.2155	-107.883	-0.113754														501	GalNAcb1-4(6S)GlcNAc-Sp8	45	178.037	395.639	0.0706062
295	GlcNAcb1-6(Galb1-4GlcNAcb1-3)Galb1-4GlcNAc-Sp0	-631.25	120.284	-19.0549	-0.990449														408	Fuca1-2Galb1-4GlcNAcb1-2Mana1-6(Fuca1-2Galb1-4GlcNAcb1-2Mana1-3)Manb1-4GlcNAcb1-4(Fuca1-6)GlcNAcb-Sp22	44.75	117.227	261.961	0.070214
296	Galb1-4GlcNAca1-6Galb1-4GlcNAcb-Sp0	-774.75	205.931	-26.5803	-1.2156														368	GalNAcb1-4GlcNAcb1-2Mana1-6(GalNAcb1-4GlcNAcb1-2Mana1-3)Manb1-4GlcNAcb1-4GlcNAc-Sp12	40.5	23.6995	58.5173	0.0635456
297	Galb1-4GlcNAcb1-6Galb1-4GlcNAcb-Sp0	-944.25	289.76	-30.6868	-1.48155														167	Galb1-4GlcNAcb-Sp0	39	129.874	333.011	0.0611921
298	GalNAcb1-3Galb-Sp8	1311.5	1087	82.8823	2.05778														492	Fuca1-2Galb1-3GlcNAcb1-6(Fuca1-2Galb1-3GlcNAcb1-3)GalNAca-Sp14	38.5	114.492	297.381	0.0604076
299	GlcAb1-3GlcNAcb-Sp8	3712.5	840.998	22.6531	5.82501														159	Galb1-4GlcNAcb1-3GalNAca-Sp8	38.25	113.453	296.609	0.0600153
300	Neu5Aca2-6Galb1-4GlcNAcb1-2Mana1-6(GlcNAcb1-2Mana1-3)Manb1-4GlcNAcb1-4GlcNAcb-Sp12	-13.25	149.002	-1124.54	-0.0207896														534	Neu5Aca2-8Neu5Gca2-3Galb1-4GlcNAc-Sp0	35	36.7423	104.978	0.054916
301	GlcNAcb1-3Man-Sp10	538.75	243.035	45.111	0.845314														38	(6S)(4S)Galb1-4GlcNAcb-Sp0	32.75	190.327	581.15	0.0513856
302	GlcNAcb1-4GlcNAcb-Sp10	1704	374.969	22.0052	2.67362														250	Neu5Aca2-3Galb1-4(Fuca1-3)GlcNAcb1-3Galb-Sp8	29.75	32.6535	109.76	0.0466786
303	GlcNAcb1-4GlcNAcb-Sp12	264.25	187.914	71.1121	0.414615														175	GlcNAcb1-6(GlcNAcb1-3)GalNAca-Sp14	28.75	327.64	1139.62	0.0451095
304	MurNAcb1-4GlcNAcb-Sp10	440.5	96.1579	21.8293	0.691157														332	GlcNAca1-4Galb1-4GlcNAcb1-3Galb1-4GlcNAcb-Sp0	27.75	269.246	970.257	0.0435405
305	Mana1-6Manb-Sp10	1415.25	1052.54	74.3713	2.22057														254	Neu5Aca2-3Galb1-4GlcNAcb-Sp8	26.75	80.1015	299.445	0.0419715
306	Mana1-6(Mana1-3)Mana1-6(Mana1-3)Manb-Sp10	1058.5	461.627	43.6114	1.66082														362	GalNAca1-3(Fuca1-2)Galb1-3GlcNAcb1-2Mana1-6(GalNAca1-3(Fuca1-2)Galb1-3GlcNAcb1-2Mana1-3)Manb1-4GlcNAcb1-4GlcNAcb-Sp20	25	520.523	2082.09	0.0392257
307	Mana1-2Mana1-6(Mana1-3)Mana1-6(Mana1-2Mana1-2Mana1-3)Mana-Sp9	1263.75	362.909	28.7168	1.98286														50	Mana1-6(Mana1-3)Manb1-4GlcNAcb1-4GlcNAcb-Sp13	24.75	45.9447	185.635	0.0388334
308	Mana1-2Mana1-6(Mana1-2Mana1-3)Mana1-6(Mana1-2Mana1-2Mana1-3)Mana-Sp9	60122.8	4743.43	7.88958	94.3342														495	Galb1-4GlcNAcb1-6(Galb1-4GlcNAcb1-2)Mana1-6(GlcNAcb1-4)Galb1-4GlcNAcb1-4(Gal b1-4GlcNAcb1-2)Mana1-3)Manb1-4GlcNAcb1-4(Fuca1-6)GlcNAc-Sp21	24.5	43.5852	177.899	0.0384412
309	Neu5Aca2-3Galb1-4GlcNAcb1-6(Neu5Aca2-3Galb1-3)GalNAca-Sp14	118.25	868.819	734.731	0.185537														22	GlcNAcb1-6(GlcNAcb1-4)(GlcNAcb1-3)GlcNAc-Sp8	23.75	474.965	1999.85	0.0372644
310	Neu5Aca2-6Galb1-4GlcNAcb1-2Mana1-6(Neu5Aca2-3Galb1-4GlcNAcb1-2Mana1-3)Manb1-4GlcNAcb1-4GlcNAcb-Sp12	-553.25	564.037	-101.95	-0.868064														88	GalNAca1-3(Fuca1-2)Galb-Sp18	23.25	640.985	2756.92	0.0364799
311	Galb1-4GlcNAcb1-2Mana1-6(Neu5Aca2-6Galb1-4GlcNAcb1-2Mana1-3)Manb1-4GlcNAcb1-4GlcNAcb-Sp12	-149	205.509	-137.926	-0.233785														471	Mana1-6(Mana1-3)Manb1-4GlcNAcb1-4(Fuca1-6)GlcNAcb-Sp19	21.25	35.6499	167.764	0.0333418
312	Neu5Aca2-8Neu5Aca2-8Neu5Acb-Sp8	-592	689.808	-116.522	-0.928864														64	Fuca1-2Galb1-3GlcNAcb1-3Galb1-4Glcb-Sp10	20.25	93.0676	459.593	0.0317728
313	Neu5Gcb2-6Galb1-4GlcNAc-Sp8	-111	171.74	-154.721	-0.174162														375	Galb1-3GlcNAcb1-3Galb1-4(Fuca1-3)GlcNAcb1-6(Galb1-3GlcNAcb1-3)Galb1-4Glc-Sp21	16.25	15.174	93.3784	0.0254967
314	Galb1-3GlcNAcb1-2Mana1-6(Galb1-3GlcNAcb1-2Mana1-3)Manb1-4GlcNAcb1-4GlcNAcb-Sp19	-1102.25	967.618	-87.7857	-1.72946														259	Neu5Aca2-6GalNAca-Sp8	15.25	198.73	1303.15	0.0239277
315	Neu5Aca2-3Galb1-4GlcNAcb1-2Mana1-6(Neu5Aca2-3Galb1-4GlcNAcb1-2Mana1-3)Manb1-4GlcNAcb1-4GlcNAcb-Sp12	16703.2	965.935	5.78292	26.2079														452	Neu5Aca2-6Galb1-4GlcNAcb1-4Mana1-6(GlcNAcb1-4)(Neu5Aca2-6Galb1-4GlcNAcb1-4(Neu5Aca2-6Galb1-4GlcNAcb1-2)Mana1-3)Manb1-4GlcNAcb1-4GlcNAcb-Sp21	13.75	269.792	1962.12	0.0215741
316	Neu5Aca2-3Galb1-4GlcNAcb1-2Mana1-6(Neu5Aca2-6Galb1-4GlcNAcb1-2Mana1-3)Manb1-4GlcNAcb1-4GlcNAcb-Sp12	2287.25	916.406	40.0659	3.58876														348	KDNa2-3Galb1-3GalNAca-Sp14	13.5	86.7391	642.512	0.0211819
317	Galb1-4(Fuca1-3)GlcNAcb1-2Mana1-6(Galb1-4(Fuca1-3)GlcNAcb1-2Mana1-3)Manb1-4GlcNAcb1-4GlcNAcb-Sp20	-300.25	232.423	-77.4097	-0.4711														226	GalNAcb1-4(Neu5Aca2-3)Galb1-4GlcNAcb-Sp0	12.75	71.3507	559.613	0.0200051
318	Neu5,9Ac2a2-3Galb1-3GlcNAcb-Sp0	-105	194.849	-185.57	-0.164748														372	Galb1-4(Fuca1-3)GlcNAcb1-6(Galb1-3GlcNAcb1-3)Galb1-4Glc-Sp21	8	42.6146	532.682	0.0125522
319	Neu5Aca2-6Galb1-4GlcNAcb1-3Galb1-3GlcNAcb-Sp0	-216.75	779.671	-359.71	-0.340087														73	Fuca1-2Galb1-4GlcNAcb1-3Galb1-4GlcNAcb1-3Galb1-4GlcNAcb-Sp0	3.75	38.3612	1022.97	0.00588385
320	Neu5Aca2-3Galb1-3(Fuca1-4)GlcNAcb1-3Galb1-3(Fuca1-4)GlcNAcb-Sp0	-94.25	162.557	-172.475	-0.147881														517	GlcNAcb1-2 Mana1-6(GlcNAcb1-4)(GlcNAcb1-2Mana1-3)Manb1-4GlcNAcb1-4(Fuca1-6)GlcNAc-Sp21	3.5	7.50555	214.444	0.0054916
321	Neu5Aca2-6Galb1-4GlcNAcb1-3Galb1-4GlcNAcb1-3Galb1-4GlcNAcb-Sp0	444	388.727	87.5511	0.696648														128	Galb1-3(Fuca1-4)GlcNAc-Sp0	2.5	86.6622	3466.49	0.00392257
322	Gala1-4Galb1-4GlcNAcb1-3Galb1-4Glcb-Sp0	3620.25	1074.15	29.6707	5.68027														282	Galb1-3GlcNAcb1-3Galb1-3GlcNAcb-Sp0	-1.5	399.741	-26649.4	-0.00235354
323	GalNAcb1-3Gala1-4Galb1-4GlcNAcb1-3Galb1-4Glcb-Sp0	900.25	113.253	12.5802	1.41252														349	Fuca1-2Galb1-3GlcNAcb1-2Mana1-6(Fuca1-2Galb1-3GlcNAcb1-2Mana1-3)Manb1-4GlcNAcb1-4GlcNAcb-Sp20	-8	93.5343	-1169.18	-0.0125522
324	GalNAca1-3(Fuca1-2)Galb1-4GlcNAcb1-3Galb1-4GlcNAcb-Sp0	1317.5	192.791	14.6331	2.06719														358	Galb1-4GlcNAcb1-2Mana1-6(Galb1-4GlcNAcb1-4(Galb1-4GlcNAcb1-2)Mana1-3)Manb1-4GlcNAcb1-4GlcNAc-Sp21	-9	162.917	-1810.19	-0.0141212
325	GalNAca1-3(Fuca1-2)Galb1-4GlcNAcb1-3Galb1-4GlcNAcb1-3Galb1-4GlcNAcb-Sp0	1315	227.252	17.2815	2.06327														49	Mana1-6(Mana1-3)Manb1-4GlcNAcb1-4GlcNAcb-Sp12	-9.5	131.946	-1388.9	-0.0149058
326	Neu5Aca2-3Galb1-4(Fuca1-3)GlcNAcb1-6(Neu5Aca2-3Galb1-3)GalNAc-Sp14	-81.25	61.8028	-76.065	-0.127483														339	Galb1-4GlcNAcb1-2Mana1-6Manb1-4GlcNAcb1-4GlcNAc-Sp12	-9.5	62.6871	-659.864	-0.0149058
327	GlcNAca1-4Galb1-4GlcNAcb1-3Galb1-4GlcNAcb1-3Galb1-4GlcNAcb-Sp0	1247	235.614	18.8945	1.95658														371	Galb1-3GlcNAcb1-3Galb1-4GlcNAcb1-6(Galb1-3GlcNAcb1-3)Galb1-4Glcb-Sp21	-10.25	161.302	-1573.68	-0.0160825
328	GlcNAca1-4Galb1-4GlcNAcb-Sp0	108	349.087	323.229	0.169455														394	Galb1-3GlcNAcb1-6Galb1-4GlcNAcb-Sp0	-12	194.513	-1620.94	-0.0188283
329	GlcNAca1-4Galb1-3GlcNAcb-Sp0	1254.25	525.974	41.9353	1.96795														300	Neu5Aca2-6Galb1-4GlcNAcb1-2Mana1-6(GlcNAcb1-2Mana1-3)Manb1-4GlcNAcb1-4GlcNAcb-Sp12	-13.25	149.002	-1124.54	-0.0207896
330	GlcNAca1-4Galb1-4GlcNAcb1-3Galb1-4Glcb-Sp0	-130.5	103.851	-79.5792	-0.204758														446	Galb1-4GlcNAcb1-6(Galb1-4GlcNAcb1-2)Mana1-6(Galb1-4GlcNAcb1-2Mana1-3)Manb1-4GlcNAcb1-4GlcNAcb-Sp19	-18.25	598.292	-3278.31	-0.0286348
331	GlcNAca1-4Galb1-4GlcNAcb1-3Galb1-4(Fuca1-3)GlcNAcb1-3Galb1-4(Fuca1-3)GlcNAcb-Sp0	-90.5	80.2268	-88.6484	-0.141997														48	Neu5,9Ac2a2-6Galb1-4GlcNAcb-Sp8	-20.75	26.9738	-129.994	-0.0325573
332	GlcNAca1-4Galb1-4GlcNAcb1-3Galb1-4GlcNAcb-Sp0	27.75	269.246	970.257	0.0435405														260	Neu5Aca2-6GalNAcb1-4GlcNAcb-Sp0	-21	45.0259	-214.409	-0.0329496
333	GlcNAca1-4Galb1-3GalNAc-Sp14	525	445.907	84.9346	0.823739														54	Neu5Aca2-6Galb1-4GlcNAcb1-2Mana1-6(Neu5Aca2-6Galb1-4GlcNAcb1-2Mana1-3)Manb1-4GlcNAcb1-4GlcNAcb-Sp12	-21.5	48.1837	-224.11	-0.0337341
334	Neu5Aca2-6Galb1-4GlcNAcb1-2Mana1-6(Mana1-3)Manb1-4GlcNAcb1-4GlcNAc-Sp12	-1012.25	272.549	-26.9251	-1.58825														55	Neu5Aca2-6Galb1-4GlcNAcb1-2Mana1-6(Neu5Aca2-6Galb1-4GlcNAcb1-2Man-a1-3)Manb1-4GlcNAcb1-4GlcNAcb-Sp21	-22	6.68331	-30.3787	-0.0345186
335	Mana1-6(Neu5Aca2-6Galb1-4GlcNAcb1-2Mana1-3)Manb1-4GlcNAcb1-4GlcNAc-Sp12	104	97.9898	94.221	0.163179														373	Galb1-4GlcNAcb1-6(Fuca1-4(Fuca1-2Galb1-3)GlcNAcb1-3)Galb1-4Glc-Sp21	-27.25	72.4448	-265.853	-0.042756
336	Neu5Aca2-6Galb1-4GlcNAcb1-2Mana1-6Manb1-4GlcNAcb1-4GlcNAc-Sp12	-2083.25	164.449	-7.89388	-3.26868														423	Galb1-4GlcNAcb1-2Mana1-6(GlcNAcb1-4)(Galb1-4GlcNAcb1-2Mana1-3)Manb1-4GlcNAcb1-4GlcNAc-Sp21	-27.25	60.8845	-223.429	-0.042756
337	Neu5Aca2-6Galb1-4GlcNAcb1-2Mana1-3Manb1-4GlcNAcb1-4GlcNAc-Sp12	180.5	155.567	86.1865	0.283209														383	Gala1-3Galb1-3GlcNAcb1-2Mana1-6(Gala1-3Galb1-3GlcNAcb1-2Mana1-3)Manb1-4GlcNAcb1-4GlcNAc-Sp19	-30.25	165.955	-548.61	-0.0474631
338	Galb1-4GlcNAcb1-2Mana1-3Manb1-4GlcNAcb1-4GlcNAc-Sp12	-744.25	535.24	-71.9167	-1.16775														494	GlcNAcb1-6(GlcNAcb1-2)Mana1-6(GlcNAcb1-4)(GlcNAcb1-4(GlcNAcb1-2)Mana1-3)Manb1-4GlcNAcb1-4(Fuca1-6)GlcNAc-Sp21	-30.5	35.2657	-115.625	-0.0478553
339	Galb1-4GlcNAcb1-2Mana1-6Manb1-4GlcNAcb1-4GlcNAc-Sp12	-9.5	62.6871	-659.864	-0.0149058														480	Galb1-4(Fuca1-3)GlcNAcb1-6(Neu5Aca2-6(Neu5Aca2-3Galb1-3)GlcNAcb1-3)Galb1-4Glc-Sp21	-31.25	57.0519	-182.566	-0.0490321
340	Mana1-6(Galb1-4GlcNAcb1-2Mana1-3)Manb1-4GlcNAcb1-4GlcNAcb-Sp12	-387.5	81.6068	-21.0598	-0.607998														100	Gala1-3(Fuca1-2)Galb1-3GlcNAcb-Sp0	-32.75	30.9556	-94.521	-0.0513856
341	GlcNAcb1-2Mana1-6(GlcNAcb1-2Mana1-3)Manb1-4GlcNAcb1-4(Fuca1-6)GlcNAcb-Sp22	137	59.3352	43.3104	0.214957														417	Galb1-4GlcNAcb1-6(Fuca1-2Galb1-3GlcNAcb1-3)Galb1-4Glc-Sp21	-34.75	65.3216	-187.976	-0.0545237
342	Galb1-4GlcNAcb1-2Mana1-6(Galb1-4GlcNAcb1-2Mana1-3)Manb1-4GlcNAcb1-4(Fuca1-6)GlcNAcb-Sp22	-61.75	123.982	-200.781	-0.0968874														561	GlcNAcb1-6(Neu5Aca2-3Galb1-3)GalNAca-Sp14	-35.25	51.9254	-147.306	-0.0553082
343	Galb1-3GlcNAcb1-2Mana1-6(Galb1-3GlcNAcb1-2Mana1-3)Manb1-4GlcNAcb1-4(Fuca1-6)GlcNAcb-Sp22	71	93.5984	131.829	0.111401														457	Glca1-6Glca1-6Glca1-6Glcb-Sp10	-37.25	31.1916	-83.7359	-0.0584463
344	(6S)GlcNAcb1-3Galb1-4GlcNAcb-Sp0	415	225.313	54.2923	0.651146														556	GlcNAcb1-3Galb1-4GlcNAcb1-6(Galb1-3)GalNAca-Sp14	-41.5	16.8226	-40.5364	-0.0651146
345	KDNa2-3Galb1-4(Fuca1-3)GlcNAc-Sp0	1888.75	412.22	21.825	2.9635														241	Neu5Aca2-3Galb1-3GalNAcb1-3Gala1-4Galb1-4Glcb-Sp0	-43.75	271.76	-621.166	-0.0686449
346	KDNa2-6Galb1-4GlcNAc-Sp0	69.75	59.3935	85.1519	0.10944														484	Fuca1-2(6S)Galb1-3GlcNAcb-Sp0	-45.25	73.5544	-162.551	-0.0709985
347	KDNa2-3Galb1-4Glc-Sp0	1231.5	1010.51	82.0549	1.93226														237	Neu5Aca2-3Galb1-3(6S)GalNAca-Sp8	-48	13.0894	-27.2697	-0.0753133
348	KDNa2-3Galb1-3GalNAca-Sp14	13.5	86.7391	642.512	0.0211819														400	Neu5Aca2-3Galb1-3GalNAcb1-4(Neu5Aca2-8Neu5Aca2-3)Galb1-4Glcb-Sp0	-49.5	162.081	-327.437	-0.0776669
349	Fuca1-2Galb1-3GlcNAcb1-2Mana1-6(Fuca1-2Galb1-3GlcNAcb1-2Mana1-3)Manb1-4GlcNAcb1-4GlcNAcb-Sp20	-8	93.5343	-1169.18	-0.0125522														531	Galb1-4GlcNAcb1-3Galb1-4GlcNAcb1-3Galb1-4GlcNAcb1-2Mana1-6(Galb1-4GlcNAcb1-3Galb1-4GlcNAcb1-3Galb1-4GlcNAcb1-2Mana1-3)Manb1-4GlcNAcb1-4GlcNAcb-Sp12	-50	990.289	-1980.58	-0.0784514
350	Fuca1-2Galb1-4GlcNAcb1-2Mana1-6(Fuca1-2Galb1-4GlcNAcb1-2Mana1-3)Manb1-4GlcNAcb1-4GlcNAcb-Sp20	164.5	100.055	60.8237	0.258105														18	(3S)Galb1-4(6S)Glcb-Sp0	-51	49.1528	-96.3781	-0.0800204
351	Fuca1-2Galb1-4(Fuca1-3)GlcNAcb1-2Mana1-6(Fuca1-2Galb1-4(Fuca1-3)GlcNAcb1-2Mana1-3)Manb1-4GlcNAcb1-4GlcNAb-Sp20	126.5	27.9106	22.0637	0.198482														469	Neu5Aca2-6Galb1-4GlcNAcb1-2Mana1-6(Neu5Aca2-6Galb1-4GlcNAcb1-2Mana1-3)Manb1-4GlcNAcb1-4(Fuca1-6)GlcNAcb-Sp24	-52.25	76.19	-145.818	-0.0819817
352	Gala1-3Galb1-4GlcNAcb1-2Mana1-6(Gala1-3Galb1-4GlcNAcb1-2Mana1-3)Manb1-4GlcNAcb1-4GlcNAcb-Sp20	-61.75	78.3257	-126.843	-0.0968874														422	GlcNAcb1-6(GlcNAcb1-2)Mana1-6(GlcNAcb1-4)(GlcNAcb1-4(GlcNAcb1-2)Mana1-3)Manb1-4GlcNAcb1-4GlcNAc-Sp21	-53.5	286.228	-535.005	-0.083943
353	Galb1-4GlcNAcb1-2Mana1-6(Mana1-3)Manb1-4GlcNAcb1-4GlcNAcb-Sp12	-185.25	159.915	-86.3241	-0.290662														10	Neu5Acb-Sp8	-53.75	253.504	-471.635	-0.0843352
354	Fuca1-4(Galb1-3)GlcNAcb1-2Mana1-6(Fuca1-4(Galb1-3)GlcNAcb1-2Mana1-3)Manb1-4GlcNAcb1-4(Fuca1-6)GlcNAcb-Sp22	-93.5	116.024	-124.09	-0.146704														124	Gala1-6Glcb-Sp8	-56.75	26.6505	-46.9613	-0.0890423
355	Neu5Aca2-6GlcNAcb1-4GlcNAc-Sp21	-406.5	232.451	-57.1836	-0.63781														518	Galb1-4GlcNAcb1-2 Mana1-6(GlcNAcb1-4)(Galb1-4GlcNAcb1-2Mana1-3)Manb1-4GlcNAcb1-4(Fuca1-6)GlcNAc-Sp21	-58.75	84.6655	-144.112	-0.0921804
356	Neu5Aca2-6GlcNAcb1-4GlcNAcb1-4GlcNAc-Sp21	116.75	180.515	154.617	0.183184														342	Galb1-4GlcNAcb1-2Mana1-6(Galb1-4GlcNAcb1-2Mana1-3)Manb1-4GlcNAcb1-4(Fuca1-6)GlcNAcb-Sp22	-61.75	123.982	-200.781	-0.0968874
357	Galb1-4(Fuca1-3)GlcNAcb1-6(Fuca1-2Galb1-4GlcNAcb1-3)Galb1-4Glc-Sp21	-664	255.647	-38.501	-1.04183														352	Gala1-3Galb1-4GlcNAcb1-2Mana1-6(Gala1-3Galb1-4GlcNAcb1-2Mana1-3)Manb1-4GlcNAcb1-4GlcNAcb-Sp20	-61.75	78.3257	-126.843	-0.0968874
358	Galb1-4GlcNAcb1-2Mana1-6(Galb1-4GlcNAcb1-4(Galb1-4GlcNAcb1-2)Mana1-3)Manb1-4GlcNAcb1-4GlcNAc-Sp21	-9	162.917	-1810.19	-0.0141212														499	(6S)GalNAcb1-4GlcNAc-Sp8	-62.75	59.0275	-94.0678	-0.0984565
359	GalNAca1-3(Fuca1-2)Galb1-4GlcNAcb1-2Mana1-6(GalNAca1-3(Fuca1-2)Galb1-4GlcNAcb1-2Mana1-3)Manb1-4GlcNAcb1-4GlcNAcb-Sp20	3104.75	3553	114.437	4.87144														212	Mana1-6(Mana1-3)Mana1-6(Mana1-3)Manb1-4GlcNAcb1-4GlcNAcb-Sp12	-63.5	46.7083	-73.5564	-0.0996332
360	Gala1-3(Fuca1-2)Galb1-4GlcNAcb1-2Mana1-6(Gala1-3(Fuca1-2)Galb1-4GlcNAcb1-2Mana1-3)Manb1-4GlcNAcb1-4GlcNAcb-Sp20	233.5	140.092	59.9964	0.366368														502	(3S)GalNAcb1-4GlcNAc-Sp8	-66.75	278.239	-416.837	-0.104733
361	Gala1-3Galb1-4(Fuca1-3)GlcNAcb1-2Mana1-6(Gala1-3Galb1-4(Fuca1-3)GlcNAcb1-2Mana1-3)Manb1-4GlcNAcb1-4GlcNAcb-Sp20	-157.25	157.563	-100.199	-0.24673														294	Galb1-4GlcNAcb1-6(Galb1-4GlcNAcb1-3)Galb1-4GlcNAc-Sp0	-72.5	78.2155	-107.883	-0.113754
362	GalNAca1-3(Fuca1-2)Galb1-3GlcNAcb1-2Mana1-6(GalNAca1-3(Fuca1-2)Galb1-3GlcNAcb1-2Mana1-3)Manb1-4GlcNAcb1-4GlcNAcb-Sp20	25	520.523	2082.09	0.0392257														69	Fuca1-2Galb1-4(Fuca1-3)GlcNAcb1-3Galb1-4(Fuca1-3)GlcNAcb1-3Galb1-4(Fuca1-3)GlcNAcb-Sp0	-73.25	65.1581	-88.9531	-0.114931
363	Gala1-3(Fuca1-2)Galb1-3GlcNAcb1-2Mana1-6(Gala1-3(Fuca1-2)Galb1-3GlcNAcb1-2Mana1-3)Manb1-4GlcNAcb1-4GlcNAcb-Sp20	-562.25	521.639	-92.7771	-0.882186														557	GlcNAcb1-3Galb1-4GlcNAcb1-6(GlcNAcb1-3Galb1-4GlcNAcb1-3)GalNAca-Sp14	-74.75	53.5996	-71.7051	-0.117285
364	Fuca1-4(Fuca1-2Galb1-3)GlcNAcb1-2Mana1-3(Fuca1-4(Fuca1-2Galb1-3)GlcNAcb1-2Mana1-3)Manb1-4GlcNAcb1-4GlcNAcb-Sp19	-408.75	488.428	-119.493	-0.64134														326	Neu5Aca2-3Galb1-4(Fuca1-3)GlcNAcb1-6(Neu5Aca2-3Galb1-3)GalNAc-Sp14	-81.25	61.8028	-76.065	-0.127483
365	Neu5Aca2-3Galb1-4GlcNAcb1-3GalNAc-Sp14	-931.5	258.63	-27.7649	-1.46155														234	Neu5Aca2-3Galb1-3(Fuca1-4)GlcNAcb-Sp8	-81.75	35.7899	-43.7797	-0.128268
366	Neu5Aca2-6Galb1-4GlcNAcb1-3GalNAc-Sp14	-203.25	88.1604	-43.3753	-0.318905														519	Galb1-4GlcNAcb1-2 Mana1-6(Galb1-4GlcNAcb1-4)(Galb1-4GlcNAcb1-2Mana1-3)Manb1-4GlcNAcb1-4(Fuca1-6)GlcNAc-Sp21	-82.75	55.901	-67.554	-0.129837
367	Neu5Aca2-3Galb1-4(Fuca1-3)GlcNAcb1-3GalNAca-Sp14	322.5	685.706	212.622	0.506011														223	Neu5Aca2-8Neu5Aca2-8Neu5Aca2-3Galb1-4Glcb-Sp0	-83.25	197.605	-237.363	-0.130622
368	GalNAcb1-4GlcNAcb1-2Mana1-6(GalNAcb1-4GlcNAcb1-2Mana1-3)Manb1-4GlcNAcb1-4GlcNAc-Sp12	40.5	23.6995	58.5173	0.0635456														420	GlcNAcb1-2Mana1-6(GlcNAcb1-4)(GlcNAcb1-4(GlcNAcb1-2)Mana1-3)Manb1-4GlcNAcb1-4GlcNAc-Sp21	-88.75	254.209	-286.433	-0.139251
369	Galb1-3GalNAca1-3(Fuca1-2)Galb1-4Glc-Sp0	674.5	892.745	132.357	1.05831														331	GlcNAca1-4Galb1-4GlcNAcb1-3Galb1-4(Fuca1-3)GlcNAcb1-3Galb1-4(Fuca1-3)GlcNAcb-Sp0	-90.5	80.2268	-88.6484	-0.141997
370	Galb1-3GalNAca1-3(Fuca1-2)Galb1-4GlcNAc-Sp0	2185.75	446.463	20.4261	3.4295														354	Fuca1-4(Galb1-3)GlcNAcb1-2Mana1-6(Fuca1-4(Galb1-3)GlcNAcb1-2Mana1-3)Manb1-4GlcNAcb1-4(Fuca1-6)GlcNAcb-Sp22	-93.5	116.024	-124.09	-0.146704
371	Galb1-3GlcNAcb1-3Galb1-4GlcNAcb1-6(Galb1-3GlcNAcb1-3)Galb1-4Glcb-Sp21	-10.25	161.302	-1573.68	-0.0160825														320	Neu5Aca2-3Galb1-3(Fuca1-4)GlcNAcb1-3Galb1-3(Fuca1-4)GlcNAcb-Sp0	-94.25	162.557	-172.475	-0.147881
372	Galb1-4(Fuca1-3)GlcNAcb1-6(Galb1-3GlcNAcb1-3)Galb1-4Glc-Sp21	8	42.6146	532.682	0.0125522														458	Glca1-4Glca1-4Glca1-4Glcb-Sp10	-94.5	38.3797	-40.6134	-0.148273
373	Galb1-4GlcNAcb1-6(Fuca1-4(Fuca1-2Galb1-3)GlcNAcb1-3)Galb1-4Glc-Sp21	-27.25	72.4448	-265.853	-0.042756														61	Fuca1-2Galb1-3GalNAca-Sp8	-96.25	19.4315	-20.1886	-0.151019
374	Galb1-4(Fuca1-3)GlcNAcb1-6(Fuca1-4(Fuca1-2Galb1-3)GlcNAcb1-3)Galb1-4Glc-Sp21	-215.25	103.796	-48.2211	-0.337733														139	Galb1-3GalNAca-Sp16	-100.75	77.6676	-77.0894	-0.15808
375	Galb1-3GlcNAcb1-3Galb1-4(Fuca1-3)GlcNAcb1-6(Galb1-3GlcNAcb1-3)Galb1-4Glc-Sp21	16.25	15.174	93.3784	0.0254967														318	Neu5,9Ac2a2-3Galb1-3GlcNAcb-Sp0	-105	194.849	-185.57	-0.164748
376	Galb1-4GlcNAcb1-6(Galb1-4GlcNAcb1-2)Mana1-6(Galb1-4GlcNAcb1-4(Galb1-4GlcNAcb1-2)Mana1-3)Manb1-4GlcNAcb1-4GlcNAcb-Sp21	-122	140.43	-115.107	-0.191421														117	Gala1-3Galb-Sp8	-108.25	35.1888	-32.507	-0.169847
377	GlcNAcb1-2Mana1-6(GlcNAcb1-4(GlcNAcb1-2)Mana1-3)Manb1-4GlcNAcb1-4GlcNAc-Sp21	-133.25	131.33	-98.5591	-0.209073														313	Neu5Gcb2-6Galb1-4GlcNAc-Sp8	-111	171.74	-154.721	-0.174162
378	Fuca1-2Galb1-3GalNAca1-3(Fuca1-2)Galb1-4Glcb-Sp0	102.25	181.425	177.432	0.160433														421	GlcNAcb1-6(GlcNAcb1-2)Mana1-6(GlcNAcb1-4)(GlcNAcb1-2Mana1-3)Manb1-4GlcNAcb1-4GlcNAc-Sp21	-113.5	139.431	-122.847	-0.178085
379	Fuca1-2Galb1-3GalNAca1-3(Fuca1-2)Galb1-4GlcNAcb-Sp0	-145.25	282.509	-194.499	-0.227901														515	GalNAcb1-4GlcNAcb1-2Mana-Sp0	-116	195.743	-168.744	-0.182007
380	Galb1-3GlcNAcb1-3GalNAca-Sp14	-199.5	977.064	-489.757	-0.313021														220	Neu5Aca2-3Galb1-3GalNAca-Sp8	-119.25	52.0857	-43.6777	-0.187107
381	GalNAcb1-4(Neu5Aca2-3)Galb1-4GlcNAcb1-3GalNAca-Sp14	278.25	349.475	125.598	0.436582														228	GalNAcb1-4(Neu5Aca2-3)Galb1-4Glcb-Sp0	-119.25	92.363	-77.4532	-0.187107
382	GalNAca1-3(Fuca1-2)Galb1-3GalNAca1-3(Fuca1-2)Galb1-4GlcNAcb-Sp0	-1193.75	1053.36	-88.2392	-1.87303														488	Fuca1-2(6S)Galb1-3(6S)GlcNAcb-Sp0	-121	44.0076	-36.3699	-0.189852
383	Gala1-3Galb1-3GlcNAcb1-2Mana1-6(Gala1-3Galb1-3GlcNAcb1-2Mana1-3)Manb1-4GlcNAcb1-4GlcNAc-Sp19	-30.25	165.955	-548.61	-0.0474631														376	Galb1-4GlcNAcb1-6(Galb1-4GlcNAcb1-2)Mana1-6(Galb1-4GlcNAcb1-4(Galb1-4GlcNAcb1-2)Mana1-3)Manb1-4GlcNAcb1-4GlcNAcb-Sp21	-122	140.43	-115.107	-0.191421
384	Gala1-3Galb1-3(Fuca1-4)GlcNAcb1-2Mana1-6(Gala1-3Galb1-3(Fuca1-4)GlcNAcb1-2Mana1-3)Manb1-4GlcNAcb1-4GlcNAc-Sp19	-686.5	607.906	-88.5515	-1.07714														434	Fuca1-2Galb1-4(Fuca1-3)GlcNAcb1-2Mana1-6(Fuca1-2Galb1-4(Fuca1-3)GlcNAcb1-4(Fuca1-2Galb1-4(Fuca1-3)GlcNAcb1-2)Mana1-3)Manb1-4GlcNAcb1-4GlcNAcb-Sp12	-124	55.263	-44.5669	-0.194559
385	GlcNAcb1-2Mana1-6(Galb1-4GlcNAcb1-2Mana1-3)Manb1-4GlcNAcb1-4GlcNAc-Sp12	-748.25	407.367	-54.4427	-1.17402														444	Neu5Aca2-6Galb1-4GlcNAcb1-6(Fuca1-2Galb1-3GlcNAcb1-3)Galb1-4Glc-Sp21	-124.75	105.37	-84.4652	-0.195736
386	Galb1-4GlcNAcb1-2Mana1-6(GlcNAcb1-2Mana1-3)Manb1-4GlcNAcb1-4GlcNAc-Sp12	-959.25	708.355	-73.8446	-1.50509														330	GlcNAca1-4Galb1-4GlcNAcb1-3Galb1-4Glcb-Sp0	-130.5	103.851	-79.5792	-0.204758
387	Neu5Aca2-3Galb1-3GlcNAcb1-3GalNAca-Sp14	-314.25	219.419	-69.8232	-0.493067														72	Fuca1-2Galb1-4GlcNAcb1-3Galb1-4GlcNAcb-Sp0	-133.25	314.844	-236.281	-0.209073
388	Fuca1-2Galb1-4GlcNAcb1-3GalNAca-Sp14	-365.5	450.577	-123.277	-0.57348														377	GlcNAcb1-2Mana1-6(GlcNAcb1-4(GlcNAcb1-2)Mana1-3)Manb1-4GlcNAcb1-4GlcNAc-Sp21	-133.25	131.33	-98.5591	-0.209073
389	Galb1-4(Fuca1-3)GlcNAcb1-3GalNAca-Sp14	-333.25	236.731	-71.0371	-0.522878														505	(6P)Galb1-4GlcNAcb-SP0	-142.25	122.056	-85.8036	-0.223194
390	GalNAca1-3GalNAcb1-3Gala1-4Galb1-4GlcNAcb-Sp0	1149	1401.62	121.986	1.80281														169	Galb1-4GlcNAcb-Sp23	-143.5	133.02	-92.6969	-0.225155
391	Gala1-4Galb1-3GlcNAcb1-2Mana1-6(Gala1-4Galb1-3GlcNAcb1-2Mana1-3)Manb1-4GlcNAcb1-4GlcNAcb-Sp19	361.25	159.546	44.165	0.566811														31	(3S)Galb1-4(Fuca1-3)GlcNAc-Sp0	-144.75	135.034	-93.2879	-0.227117
392	Gala1-4Galb1-4GlcNAcb1-2Mana1-6(Gala1-4Galb1-4GlcNAcb1-2Mana1-3)Manb1-4GlcNAcb1-4GlcNAcb-Sp24	60262.5	1060.47	1.75975	94.5535														199	G-ol-Sp8	-144.75	13.6717	-9.44508	-0.227117
393	Gala1-3Galb1-4GlcNAcb1-3GalNAca-Sp14	1228	1002.01	81.5972	1.92677														379	Fuca1-2Galb1-3GalNAca1-3(Fuca1-2)Galb1-4GlcNAcb-Sp0	-145.25	282.509	-194.499	-0.227901
394	Galb1-3GlcNAcb1-6Galb1-4GlcNAcb-Sp0	-12	194.513	-1620.94	-0.0188283														287	Neu5Aca2-3Galb1-3GlcNAcb1-3Galb1-3GlcNAcb-Sp0	-147.5	230.377	-156.188	-0.231432
395	Galb1-3GlcNAca1-6Galb1-4GlcNAcb-Sp0	196.25	201.482	102.666	0.307922														24	(3S)Galb1-4Glcb-Sp8	-148.25	41.2906	-27.852	-0.232608
396	GalNAcb1-3Gala1-6Galb1-4Glcb-Sp8	148.25	704.703	475.348	0.232608														2	Glca-Sp8	-148.75	83.3682	-56.0458	-0.233393
397	Gala1-3(Fuca1-2)Galb1-4(Fuca1-3)Glcb-Sp21	-357.5	52.4754	-14.6784	-0.560927														311	Galb1-4GlcNAcb1-2Mana1-6(Neu5Aca2-6Galb1-4GlcNAcb1-2Mana1-3)Manb1-4GlcNAcb1-4GlcNAcb-Sp12	-149	205.509	-137.926	-0.233785
398	Galb1-4GlcNAcb1-6(Neu5Aca2-6Galb1-3GlcNAcb1-3)Galb1-4Glc-Sp21	130.5	29.6029	22.6842	0.204758														530	GlcNAcb1-3Galb1-4GlcNAcb1-3Galb1-4GlcNAcb1-2Mana1-6(GlcNAcb1-3Galb1-4GlcNAcb1-3Galb1-4GlcNAcb1-2Mana1-3)Manb1-4GlcNAcb1-4GlcNAcb-Sp12	-153.5	341.52	-222.488	-0.240846
399	Galb1-3GalNAcb1-4(Neu5Aca2-8Neu5Aca2-3)Galb1-4Glcb-Sp0	-155	170.268	-109.851	-0.243199														399	Galb1-3GalNAcb1-4(Neu5Aca2-8Neu5Aca2-3)Galb1-4Glcb-Sp0	-155	170.268	-109.851	-0.243199
400	Neu5Aca2-3Galb1-3GalNAcb1-4(Neu5Aca2-8Neu5Aca2-3)Galb1-4Glcb-Sp0	-49.5	162.081	-327.437	-0.0776669														26	6S(3S)Galb1-4GlcNAcb-Sp0	-156.75	175.883	-112.206	-0.245945
401	Gala1-3(Fuca1-2)Galb1-4GlcNAcb1-3GalNAca-Sp14	-394.25	154.961	-39.3053	-0.618589														361	Gala1-3Galb1-4(Fuca1-3)GlcNAcb1-2Mana1-6(Gala1-3Galb1-4(Fuca1-3)GlcNAcb1-2Mana1-3)Manb1-4GlcNAcb1-4GlcNAcb-Sp20	-157.25	157.563	-100.199	-0.24673
402	GalNAca1-3(Fuca1-2)Galb1-4GlcNAcb1-3GalNAca-Sp14	4528.5	2675.57	59.0829	7.10534														51	GlcNAcb1-2Mana1-6(GlcNAcb1-2Mana1-3)Manb1-4GlcNAcb1-4GlcNAcb-Sp12	-157.75	180.019	-114.117	-0.247514
403	GalNAca1-3GalNAcb1-3Gala1-4Galb1-4Glcb-Sp0	-608.5	301.143	-49.4894	-0.954753														168	Galb1-4GlcNAcb-Sp8	-157.75	29.2161	-18.5205	-0.247514
404	Fuca1-2Galb1-4(Fuca1-3)GlcNAcb1-3GalNAca-Sp14	3135.25	312.78	9.97625	4.91929														216	Fuca1-2(6S)Galb1-4GlcNAcb-Sp0	-179.25	509.123	-284.03	-0.281248
405	Gala1-3(Fuca1-2)Galb1-4(Fuca1-3)GlcNAcb1-3GalNAc-Sp14	-1718.25	353.12	-20.5511	-2.69598														419	GlcNAcb1-2Mana1-6(GlcNAcb1-4)(GlcNAcb1-2Mana1-3)Manb1-4GlcNAcb1-4GlcNAc-Sp21	-179.75	140.552	-78.1931	-0.282033
406	GalNAca1-3(Fuca1-2)Galb1-4(Fuca1-3)GlcNAcb1-3GalNAc-Sp14	2115	343.803	16.2555	3.31849														353	Galb1-4GlcNAcb1-2Mana1-6(Mana1-3)Manb1-4GlcNAcb1-4GlcNAcb-Sp12	-185.25	159.915	-86.3241	-0.290662
407	Galb1-4(Fuca1-3)GlcNAcb1-2Mana1-6(Galb1-4(Fuca1-3)GlcNAcb1-2Mana1-3)Manb1-4GlcNAcb1-4(Fuca1-6)GlcNAcb-Sp22	678.75	2942.68	433.544	1.06498														62	Fuca1-2Galb1-3GalNAcb1-4(Neu5Aca2-3)Galb1-4Glcb-Sp0	-189.75	106.775	-56.2714	-0.297723
408	Fuca1-2Galb1-4GlcNAcb1-2Mana1-6(Fuca1-2Galb1-4GlcNAcb1-2Mana1-3)Manb1-4GlcNAcb1-4(Fuca1-6)GlcNAcb-Sp22	44.75	117.227	261.961	0.070214														426	Galb1-4GlcNAcb1-6(Galb1-4GlcNAcb1-2)Mana1-6(GlcNAcb1-4)(Galb1-4GlcNAcb1-4(Galb1-4GlcNAcb1-2)Mana1-3)Manb1-4GlcNAcb1-4GlcNAc-Sp21	-193.25	187.986	-97.2763	-0.303215
409	GlcNAcb1-2(GlcNAcb1-6)Mana1-6(GlcNAcb1-2Mana1-3)Manb1-4GlcNAcb1-4GlcNAcb-Sp19	-1051	337.587	-32.1205	-1.64905														380	Galb1-3GlcNAcb1-3GalNAca-Sp14	-199.5	977.064	-489.757	-0.313021
410	Fuca1-2Galb1-3GlcNAcb1-3GalNAc-Sp14	-558.75	873.492	-156.33	-0.876694														535	Neu5Gca2-8Neu5Aca2-3Galb1-4GlcNAc-Sp0	-201	222.03	-110.463	-0.315375
411	Gala1-3(Fuca1-2)Galb1-3GlcNAcb1-3GalNAc-Sp14	-437.25	292.87	-66.98	-0.686057														366	Neu5Aca2-6Galb1-4GlcNAcb1-3GalNAc-Sp14	-203.25	88.1604	-43.3753	-0.318905
412	GalNAca1-3(Fuca1-2)Galb1-3GlcNAcb1-3GalNAc-Sp14	-659.25	155.603	-23.603	-1.03438														374	Galb1-4(Fuca1-3)GlcNAcb1-6(Fuca1-4(Fuca1-2Galb1-3)GlcNAcb1-3)Galb1-4Glc-Sp21	-215.25	103.796	-48.2211	-0.337733
413	Gala1-3Galb1-3GlcNAcb1-3GalNAc-Sp14	-282.5	375.012	-132.747	-0.44325														319	Neu5Aca2-6Galb1-4GlcNAcb1-3Galb1-3GlcNAcb-Sp0	-216.75	779.671	-359.71	-0.340087
414	Fuca1-2Galb1-3GlcNAcb1-2Mana1-6(Fuca1-2Galb1-3GlcNAcb1-2Mana1-3)Manb1-4GlcNAcb1-4(Fuca1-6)GlcNAcb-Sp22	-397	1004.36	-252.987	-0.622904														451	Neu5Aca2-6Galb1-4GlcNAcb1-2Mana1-6(GlcNAcb1-4)(Neu5Aca2-6Galb1-4GlcNAcb1-2Mana1-3)Manb1-4GlcNAcb1-4GlcNAcb-Sp21	-234.25	920.756	-393.065	-0.367545
415	Gala1-3(Fuca1-2)Galb1-4GlcNAcb1-2Mana1-6(Gala1-3(Fuca1-2)Galb1-4GlcNAcb1-2Mana1-3)Manb1-4GlcNAcb1-4(Fuca1-6)GlcNAcb-Sp22	156.25	18.4097	11.7822	0.245161														20	Galb1-4GlcNAcb1-6(Galb1-4GlcNAcb1-3)GalNAc-Sp14	-237.25	194.627	-82.0345	-0.372252
416	Galb1-3GlcNAcb1-6(Galb1-3GlcNAcb1-2)Mana1-6(Galb1-3GlcNAcb1-2Mana1-3)Manb1-4GlcNAcb1-4GlcNAcb-Sp19	229.75	215.846	93.9483	0.360484														521	Neu5Aca2-3Galb1-4(Fuca1-3)GlcNAcb1-2Mana-Sp0	-240	161.26	-67.1915	-0.376567
417	Galb1-4GlcNAcb1-6(Fuca1-2Galb1-3GlcNAcb1-3)Galb1-4Glc-Sp21	-34.75	65.3216	-187.976	-0.0545237														67	Fuca1-2Galb1-3GlcNAcb-Sp8	-244.5	126.924	-51.9116	-0.383627
418	Fuca1-3GlcNAcb1-6(Galb1-4GlcNAcb1-3)Galb1-4Glc-Sp21	108.5	47.4166	43.7019	0.170239														482	Gala1-3Galb1-4GlcNAcb1-6GalNAca-Sp14	-255.75	130.928	-51.1939	-0.401279
419	GlcNAcb1-2Mana1-6(GlcNAcb1-4)(GlcNAcb1-2Mana1-3)Manb1-4GlcNAcb1-4GlcNAc-Sp21	-179.75	140.552	-78.1931	-0.282033														101	Gala1-3(Fuca1-2)Galb1-3GlcNAcb-Sp8	-257.25	1004.83	-390.603	-0.403632
420	GlcNAcb1-2Mana1-6(GlcNAcb1-4)(GlcNAcb1-4(GlcNAcb1-2)Mana1-3)Manb1-4GlcNAcb1-4GlcNAc-Sp21	-88.75	254.209	-286.433	-0.139251														477	Galb1-3(Fuca1-4)GlcNAcb1-6GalNAca-Sp14	-257.75	370.998	-143.937	-0.404417
421	GlcNAcb1-6(GlcNAcb1-2)Mana1-6(GlcNAcb1-4)(GlcNAcb1-2Mana1-3)Manb1-4GlcNAcb1-4GlcNAc-Sp21	-113.5	139.431	-122.847	-0.178085														454	Neu5Aca2-6Galb1-4GlcNAcb1-6(Neu5Aca2-6Galb1-4GlcNAcb1-2)Mana1-6(GlcNAcb1-4)(Neu5Aca2-6Galb1-4GlcNAcb1-4(Neu5Aca2-6Galb1-4GlcNAcb1-2)Mana1-3)Manb1-4GlcNAcb1-4GlcNAcb-Sp21	-270.25	259.51	-96.026	-0.42403
422	GlcNAcb1-6(GlcNAcb1-2)Mana1-6(GlcNAcb1-4)(GlcNAcb1-4(GlcNAcb1-2)Mana1-3)Manb1-4GlcNAcb1-4GlcNAc-Sp21	-53.5	286.228	-535.005	-0.083943														500	(3S)GalNAcb1-4(3S)GlcNAc-Sp8	-274.75	231.003	-84.0774	-0.43109
423	Galb1-4GlcNAcb1-2Mana1-6(GlcNAcb1-4)(Galb1-4GlcNAcb1-2Mana1-3)Manb1-4GlcNAcb1-4GlcNAc-Sp21	-27.25	60.8845	-223.429	-0.042756														34	(3S)Galb1-4(6S)GlcNAcb-Sp8	-275.5	186.323	-67.6309	-0.432267
424	Galb1-4GlcNAcb1-2Mana1-6(GlcNAcb1-4)(Galb1-4GlcNAcb1-4(Galb1-4GlcNAcb1-2)Mana1-3)Manb1-4GlcNAcb1-4GlcNAc-Sp21	-332.25	364.616	-109.741	-0.521309														126	Galb1-3(Fuca1-4)GlcNAcb1-3Galb1-4(Fuca1-3)GlcNAcb-Sp0	-279.5	56.9356	-20.3705	-0.438543
425	Galb1-4GlcNAcb1-6(Galb1-4GlcNAcb1-2)Mana1-6(GlcNAcb1-4)(Galb1-4GlcNAcb1-2Mana1-3)Manb1-4GlcNAcb1-4GlcNAc-Sp21	-355.5	57.6802	-16.2251	-0.557789														413	Gala1-3Galb1-3GlcNAcb1-3GalNAc-Sp14	-282.5	375.012	-132.747	-0.44325
426	Galb1-4GlcNAcb1-6(Galb1-4GlcNAcb1-2)Mana1-6(GlcNAcb1-4)(Galb1-4GlcNAcb1-4(Galb1-4GlcNAcb1-2)Mana1-3)Manb1-4GlcNAcb1-4GlcNAc-Sp21	-193.25	187.986	-97.2763	-0.303215														36	(3S)Galb1-4GlcNAcb-Sp8	-283.25	574.42	-202.796	-0.444427
427	Galb1-4Galb-Sp10	431.75	417.378	96.6712	0.677428														533	Neu5Gca2-8Neu5Gca2-3Galb1-4GlcNAc-Sp0	-284.25	20.6942	-7.28028	-0.445996
428	Galb1-6Galb-Sp10	1509.75	884.006	58.5531	2.36884														104	Gala1-3(Fuca1-2)Galb1-4GlcNAc-Sp0	-293.25	163.527	-55.7635	-0.460117
429	Neu5Aca2-3Galb1-4GlcNAcb1-3Galb-Sp8	-636	322.069	-50.6398	-0.997901														146	Galb1-3GlcNAcb1-3Galb1-4GlcNAcb-Sp0	-295.75	165.924	-56.1029	-0.46404
430	GalNAcb1-6GalNAcb-Sp8	1028.5	888.652	86.4027	1.61374														464	Neu5Aca2-6Galb1-4GlcNAcb1-6(Galb1-3GlcNAcb1-3)Galb1-4Glcb-Sp21	-297.5	250.916	-84.3416	-0.466786
431	(6S)Galb1-3GlcNAcb-Sp0	48.5	539.531	1112.43	0.0760978														163	Galb1-4GlcNAcb1-3Galb1-4Glcb-Sp0	-299.25	224.085	-74.8823	-0.469531
432	(6S)Galb1-3(6S)GlcNAc-Sp0	229	81.3306	35.5155	0.359307														131	Galb1-4GlcNAcb1-6GalNAc-Sp14	-300.25	341.217	-113.644	-0.4711
433	Fuca1-2Galb1-4 GlcNAcb1-2Mana1-6(Fuca1-2Galb1-4GlcNAcb1-2(Fuca1-2Galb1-4GlcNAcb1-4)Mana1-3)Manb1-4GlcNAcb1-4GlcNAcb-Sp12	-1370	1057.62	-77.1983	-2.14957														317	Galb1-4(Fuca1-3)GlcNAcb1-2Mana1-6(Galb1-4(Fuca1-3)GlcNAcb1-2Mana1-3)Manb1-4GlcNAcb1-4GlcNAcb-Sp20	-300.25	232.423	-77.4097	-0.4711
434	Fuca1-2Galb1-4(Fuca1-3)GlcNAcb1-2Mana1-6(Fuca1-2Galb1-4(Fuca1-3)GlcNAcb1-4(Fuca1-2Galb1-4(Fuca1-3)GlcNAcb1-2)Mana1-3)Manb1-4GlcNAcb1-4GlcNAcb-Sp12	-124	55.263	-44.5669	-0.194559														479	(3S)Galb1-3(Fuca1-4)GlcNAcb-Sp0	-307.75	332.939	-108.185	-0.482868
435	Galb1-4(Fuca1-3)GlcNAcb1-6GalNAc-Sp14	-474.5	173.807	-36.6296	-0.744504														387	Neu5Aca2-3Galb1-3GlcNAcb1-3GalNAca-Sp14	-314.25	219.419	-69.8232	-0.493067
436	Galb1-4GlcNAcb1-2Mana-Sp0	-613.75	117.463	-19.1386	-0.962991														522	GlcNAcb1-3Galb1-4GlcNAcb1-6(GlcNAcb1-3)Galb1-4GlcNAc-Sp0	-319	887.373	-278.173	-0.50052
437	Fuca1-2Galb1-4GlcNAcb1-6(Fuca1-2Galb1-4GlcNAcb1-3)GalNAc-Sp14	5057.5	2725.32	53.8867	7.93536														424	Galb1-4GlcNAcb1-2Mana1-6(GlcNAcb1-4)(Galb1-4GlcNAcb1-4(Galb1-4GlcNAcb1-2)Mana1-3)Manb1-4GlcNAcb1-4GlcNAc-Sp21	-332.25	364.616	-109.741	-0.521309
438	Gala1-3(Fuca1-2)Galb1-4GlcNAcb1-6(Gala1-3(Fuca1-2)Galb1-4GlcNAcb1-3)GalNAc-Sp14	10771.5	1711.02	15.8847	16.9008														389	Galb1-4(Fuca1-3)GlcNAcb1-3GalNAca-Sp14	-333.25	236.731	-71.0371	-0.522878
439	GalNAca1-3(Fuca1-2)Galb1-4GlcNAcb1-6(GalNAca1-3(Fuca1-2)Galb1-4GlcNAcb1-3)GalNAc-Sp14	2946	774.172	26.2787	4.62235														70	Fuca1-2Galb1-4(Fuca1-3)GlcNAcb-Sp0	-341.75	151.097	-44.2127	-0.536215
440	Neu5Aca2-8Neu5Aca2-3Galb1-3GalNAcb1-4(Neu5Aca2-8Neu5Aca2-3)Galb1-4Glcb-Sp0	1467.75	1441.93	98.241	2.30294														513	Neu5Aca2-3Galb1-3GlcNAcb1-2Mana-Sp0	-342	396.746	-116.008	-0.536607
441	GalNAcb1-4Galb1-4Glcb-Sp0	4858.75	1625.32	33.4513	7.62351														129	Galb1-3(Fuca1-4)GlcNAc-Sp8	-342.75	73.2956	-21.3846	-0.537784
442	GalNAca1-3(Fuca1-2)Galb1-4GlcNAcb1-2Mana1-6(GalNAca1-3(Fuca1-2)Galb1-4GlcNAcb1-2Mana1-3)Manb1-4GlcNAcb1-4(Fuca1-6)GlcNAcb-Sp22	306	80.2413	26.2226	0.480122														171	Galb1-4Glcb-Sp8	-343.25	112.757	-32.85	-0.538569
443	Gala1-3(Fuca1-2)Galb1-3GlcNAcb1-2Mana1-6(Gala1-3(Fuca1-2)Galb1-3GlcNAcb1-2Mana1-3)Manb1-4GlcNAcb1-4(Fuca1-6)GlcNAcb-Sp22	607.5	341.023	56.1355	0.953184														37	(3S)Galb-Sp8	-353.75	69.3127	-19.5937	-0.555043
444	Neu5Aca2-6Galb1-4GlcNAcb1-6(Fuca1-2Galb1-3GlcNAcb1-3)Galb1-4Glc-Sp21	-124.75	105.37	-84.4652	-0.195736														425	Galb1-4GlcNAcb1-6(Galb1-4GlcNAcb1-2)Mana1-6(GlcNAcb1-4)(Galb1-4GlcNAcb1-2Mana1-3)Manb1-4GlcNAcb1-4GlcNAc-Sp21	-355.5	57.6802	-16.2251	-0.557789
445	GalNAca1-3(Fuca1-2)Galb1-3GlcNAcb1-2Mana1-6(GalNAca1-3(Fuca1-2)Galb1-3GlcNAcb1-2Mana1-3)Manb1-4GlcNAcb1-4(Fuca1-6)GlcNAcb-Sp22	436.75	87.1259	19.9487	0.685273														460	Fuca1-2Galb1-4(Fuca1-3)GlcNAcb1-2Mana1-6(Fuca1-2Galb1-4(Fuca1-3)GlcNAcb1-2Mana1-3)Manb1-4GlcNAcb1-4(Fuca1-6)GlcNAcb-Sp24	-356.25	92.0231	-25.831	-0.558966
446	Galb1-4GlcNAcb1-6(Galb1-4GlcNAcb1-2)Mana1-6(Galb1-4GlcNAcb1-2Mana1-3)Manb1-4GlcNAcb1-4GlcNAcb-Sp19	-18.25	598.292	-3278.31	-0.0286348														462	GlcNAcb1-6(GlcNAcb1-2)Mana1-6(GlcNAcb1-2Mana1-3)Manb1-4GlcNAcb1-4(Fuca1-6)GlcNAcb-Sp24	-357	125.27	-35.0897	-0.560143
447	Neu5Aca2-3Galb1-4GlcNAcb1-2Mana1-6(GlcNAcb1-4)(Neu5Aca2-3Galb1-4GlcNAcb1-2Mana1-3)Manb1-4GlcNAcb1-4GlcNAcb-Sp21	18727	2677.65	14.2983	29.3832														397	Gala1-3(Fuca1-2)Galb1-4(Fuca1-3)Glcb-Sp21	-357.5	52.4754	-14.6784	-0.560927
448	Neu5Aca2-3Galb1-4GlcNAcb1-4Mana1-6(GlcNAcb1-4)(Neu5Aca2-3Galb1-4GlcNAcb1-4(Neu5Aca2-3Galb1-4GlcNAcb1-2)Mana1-3)Manb1-4GlcNAcb1-4GlcNAcb-Sp21	52730	3831.81	7.26685	82.7348														388	Fuca1-2Galb1-4GlcNAcb1-3GalNAca-Sp14	-365.5	450.577	-123.277	-0.57348
449	Neu5Aca2-3Galb1-4GlcNAcb1-6(Neu5Aca2-3Galb1-4GlcNAcb1-2)Mana1-6(GlcNAcb1-4)(Neu5Aca2-3Galb1-4GlcNAcb1-2Mana1-3)Manb1-4GlcNAcb1-4GlcNAcb-Sp21	50383	11985.3	23.7884	79.0523														150	Galb1-4(Fuca1-3)GlcNAcb-Sp0	-369	133.529	-36.1867	-0.578971
450	Neu5Aca2-3Galb1-4GlcNAcb1-6(Neu5Aca2-3Galb1-4GlcNAcb1-2)Mana1-6(GlcNAcb1-4)(Neu5Aca2-3Galb1-4GlcNAcb1-4(Neu5Aca2-3Galb1-4GlcNAcb1-2)Mana1-3)Manb1-4GlcNAcb1-4GlcNAcb-Sp21	35755	9372.97	26.2144	56.1006														245	Neu5Aca2-3Galb1-4(6S)GlcNAcb-Sp8	-369.75	166.035	-44.9046	-0.580148
451	Neu5Aca2-6Galb1-4GlcNAcb1-2Mana1-6(GlcNAcb1-4)(Neu5Aca2-6Galb1-4GlcNAcb1-2Mana1-3)Manb1-4GlcNAcb1-4GlcNAcb-Sp21	-234.25	920.756	-393.065	-0.367545														238	Neu5Aca2-6(Neu5Aca2-3Galb1-3)GalNAca-Sp14	-373	350.992	-94.0997	-0.585247
452	Neu5Aca2-6Galb1-4GlcNAcb1-4Mana1-6(GlcNAcb1-4)(Neu5Aca2-6Galb1-4GlcNAcb1-4(Neu5Aca2-6Galb1-4GlcNAcb1-2)Mana1-3)Manb1-4GlcNAcb1-4GlcNAcb-Sp21	13.75	269.792	1962.12	0.0215741														43	(6S)Galb1-4GlcNAcb-Sp8	-374.5	131.079	-35.001	-0.587601
453	Neu5Aca2-6Galb1-4GlcNAcb1-6(Neu5Aca2-6Galb1-4GlcNAcb1-2)Mana1-6(GlcNAcb1-4)(Neu5Aca2-6Galb1-4GlcNAcb1-2Mana1-3)Manb1-4GlcNAcb1-4GlcNAcb-Sp21	-537.75	431.206	-80.187	-0.843744														219	Neu5Aca2-3Galb1-3GalNAca-Sp14	-375	225.718	-60.1915	-0.588385
454	Neu5Aca2-6Galb1-4GlcNAcb1-6(Neu5Aca2-6Galb1-4GlcNAcb1-2)Mana1-6(GlcNAcb1-4)(Neu5Aca2-6Galb1-4GlcNAcb1-4(Neu5Aca2-6Galb1-4GlcNAcb1-2)Mana1-3)Manb1-4GlcNAcb1-4GlcNAcb-Sp21	-270.25	259.51	-96.026	-0.42403														108	Gala1-4(Gala1-3)Galb1-4GlcNAcb-Sp8	-375.25	119.584	-31.8677	-0.588778
455	Gala1-3(Fuca1-2)Galb1-3GalNAca-Sp8	-573.25	1279.15	-223.14	-0.899445														508	Gala1-3Galb1-4GlcNAcb1-2Mana-Sp0	-376	316.943	-84.2933	-0.589954
456	Gala1-3(Fuca1-2)Galb1-3GalNAcb-Sp8	409	242.065	59.1845	0.641732														74	Fuca1-2Galb1-4GlcNAcb-Sp0	-383.25	282.285	-73.6556	-0.60133
457	Glca1-6Glca1-6Glca1-6Glcb-Sp10	-37.25	31.1916	-83.7359	-0.0584463														274	Neu5Gca2-3Galb1-3GlcNAcb-Sp0	-385.25	204.192	-53.0024	-0.604468
458	Glca1-4Glca1-4Glca1-4Glcb-Sp10	-94.5	38.3797	-40.6134	-0.148273														340	Mana1-6(Galb1-4GlcNAcb1-2Mana1-3)Manb1-4GlcNAcb1-4GlcNAcb-Sp12	-387.5	81.6068	-21.0598	-0.607998
459	Neu5Aca2-3Galb1-4GlcNAcb1-6(Neu5Aca2-3Galb1-4GlcNAcb1-3)GalNAca-Sp14	1497	548.132	36.6154	2.34883														290	(6S)Galb1-4(6S)GlcNAcb-Sp0	-389.25	283.034	-72.7127	-0.610744
460	Fuca1-2Galb1-4(Fuca1-3)GlcNAcb1-2Mana1-6(Fuca1-2Galb1-4(Fuca1-3)GlcNAcb1-2Mana1-3)Manb1-4GlcNAcb1-4(Fuca1-6)GlcNAcb-Sp24	-356.25	92.0231	-25.831	-0.558966														401	Gala1-3(Fuca1-2)Galb1-4GlcNAcb1-3GalNAca-Sp14	-394.25	154.961	-39.3053	-0.618589
461	Fuca1-2Galb1-3(Fuca1-4)GlcNAcb1-2Mana1-6(Fuca1-2Galb1-3(Fuca1-4)GlcNAcb1-2Mana1-3)Manb1-4GlcNAcb1-4(Fuca1-6)GlcNAcb1-4(Fuca1-6)GlcNAcb-Sp19	-621.75	132.847	-21.3666	-0.975543														414	Fuca1-2Galb1-3GlcNAcb1-2Mana1-6(Fuca1-2Galb1-3GlcNAcb1-2Mana1-3)Manb1-4GlcNAcb1-4(Fuca1-6)GlcNAcb-Sp22	-397	1004.36	-252.987	-0.622904
462	GlcNAcb1-6(GlcNAcb1-2)Mana1-6(GlcNAcb1-2Mana1-3)Manb1-4GlcNAcb1-4(Fuca1-6)GlcNAcb-Sp24	-357	125.27	-35.0897	-0.560143														186	GlcNAcb1-6(GlcNAcb1-4)GalNAca-Sp8	-405	192.369	-47.4986	-0.635456
463	Galb1-3GlcNAcb1-2Mana1-6(GlcNAcb1-4)(Galb1-3GlcNAcb1-2Mana1-3)Manb1-4GlcNAcb1-4GlcNAcb-Sp21	-540	90.9102	-16.8352	-0.847275														355	Neu5Aca2-6GlcNAcb1-4GlcNAc-Sp21	-406.5	232.451	-57.1836	-0.63781
464	Neu5Aca2-6Galb1-4GlcNAcb1-6(Galb1-3GlcNAcb1-3)Galb1-4Glcb-Sp21	-297.5	250.916	-84.3416	-0.466786														364	Fuca1-4(Fuca1-2Galb1-3)GlcNAcb1-2Mana1-3(Fuca1-4(Fuca1-2Galb1-3)GlcNAcb1-2Mana1-3)Manb1-4GlcNAcb1-4GlcNAcb-Sp19	-408.75	488.428	-119.493	-0.64134
465	Neu5Aca2-3Galb1-4GlcNAcb1-2Mana-Sp0	19673.2	5008.19	25.4569	30.8679														491	(3S)GalNAcb1-4(Fuca1-3)GlcNAcb-Sp8	-415.25	185.496	-44.671	-0.651539
466	Neu5Aca2-3Galb1-4GlcNAcb1-6GalNAca-Sp14	96	111.34	115.979	0.150627														537	Neu5Gca2-8Neu5Gca2-6Galb1-4GlcNAc-Sp0	-423.25	74.2804	-17.55	-0.664091
467	Neu5Aca2-6Galb1-4GlcNAcb1-6GalNAca-Sp14	1552	187.159	12.0592	2.43513														485	Gala1-3(Fuca1-2)Galb1-4GlcNAcb1-6GalNAca-Sp14	-428.75	30.2366	-7.05226	-0.67272
468	Neu5Aca2-6Galb1-4 GlcNAcb1-6(Neu5Aca2-6Galb1-4GlcNAcb1-3)GalNAca-Sp14	344.25	484.391	140.709	0.540138														411	Gala1-3(Fuca1-2)Galb1-3GlcNAcb1-3GalNAc-Sp14	-437.25	292.87	-66.98	-0.686057
469	Neu5Aca2-6Galb1-4GlcNAcb1-2Mana1-6(Neu5Aca2-6Galb1-4GlcNAcb1-2Mana1-3)Manb1-4GlcNAcb1-4(Fuca1-6)GlcNAcb-Sp24	-52.25	76.19	-145.818	-0.0819817														261	Neu5Aca2-6Galb1-4(6S)GlcNAcb-Sp8	-446.5	444.442	-99.5392	-0.700571
470	Neu5Aca2-3Galb1-4GlcNAcb1-2Mana1-6(Neu5Aca2-3Galb1-4GlcNAcb1-2Mana1-3)Manb1-4GlcNAcb1-4(Fuca1-6)GlcNAcb-Sp24	8776.25	937.349	10.6805	13.7702														29	(3S)Galb1-3GlcNAcb-Sp0	-446.75	265.746	-59.4843	-0.700963
471	Mana1-6(Mana1-3)Manb1-4GlcNAcb1-4(Fuca1-6)GlcNAcb-Sp19	21.25	35.6499	167.764	0.0333418														293	Neu5Aca2-6Galb1-4GlcNAcb1-2Mana1-6(Galb1-4GlcNAcb1-2Mana1-3)Manb1-4GlcNAcb1-4GlcNAcb-Sp12	-454.25	186.006	-40.9479	-0.712731
472	Galb1-4GlcNAcb1-6(Galb1-4GlcNAcb1-2)Mana1-6(Galb1-4GlcNAcb1-2Mana1-3)Manb1-4GlcNAcb1-4(Fuca1-6)GlcNAcb-Sp24	519	36.396	7.01271	0.814325														198	Glcb1-6Glcb-Sp8	-456.25	84.5118	-18.5231	-0.715869
473	Neu5Aca2-3Galb1-3GlcNAcb1-2Mana1-6(GlcNAcb1-4)(Neu5Aca2-3Galb1-3GlcNAcb1-2Mana1-3)Manb1-4GlcNAcb1-4GlcNAc-Sp21	8370.25	1659.54	19.8266	13.1332														435	Galb1-4(Fuca1-3)GlcNAcb1-6GalNAc-Sp14	-474.5	173.807	-36.6296	-0.744504
474	Neu5Aca2-6Galb1-4GlcNAcb1-6(Fuca1-2Galb1-4(Fuca1-3)GlcNAcb1-3)Galb1-4Glc-Sp21	121.75	81.1311	66.6374	0.191029														27	(3S)Galb1-3(Fuca1-4)GlcNAcb-Sp8	-477.5	303.239	-63.5055	-0.749211
475	Galb1-3GlcNAcb1-6GalNAca-Sp14	1124.75	416.268	37.0098	1.76476														125	Galb1-2Galb-Sp8	-482.5	341.13	-70.7005	-0.757056
476	Gala1-3Galb1-3GlcNAcb1-6GalNAca-Sp14	742.25	192.145	25.8868	1.16461														148	Galb1-3GlcNAcb-Sp0	-482.75	167.985	-34.7975	-0.757448
477	Galb1-3(Fuca1-4)GlcNAcb1-6GalNAca-Sp14	-257.75	370.998	-143.937	-0.404417														288	Neu5Aca2-3Galb1-4GlcNAcb1-3Galb1-3GlcNAcb-Sp0	-487.5	221.814	-45.5004	-0.764901
478	Neu5Aca2-3Galb1-3GlcNAcb1-6GalNAca-Sp14	243.75	246.469	101.115	0.38245														76	Fuca1-2Galb1-4Glcb-Sp0	-494	246.302	-49.8587	-0.7751
479	(3S)Galb1-3(Fuca1-4)GlcNAcb-Sp0	-307.75	332.939	-108.185	-0.482868														178	GlcNAcb1-3GalNAca-Sp14	-494.25	269.093	-54.4447	-0.775492
480	Galb1-4(Fuca1-3)GlcNAcb1-6(Neu5Aca2-6(Neu5Aca2-3Galb1-3)GlcNAcb1-3)Galb1-4Glc-Sp21	-31.25	57.0519	-182.566	-0.0490321														5	Fuca-Sp8	-494.75	117.321	-23.7132	-0.776276
481	Fuca1-2Galb1-4GlcNAcb1-6GalNAca-Sp14	331.75	444.003	133.837	0.520525														4	GalNAca-Sp8	-500.75	80.1805	-16.0121	-0.78569
482	Gala1-3Galb1-4GlcNAcb1-6GalNAca-Sp14	-255.75	130.928	-51.1939	-0.401279														90	GalNAca1-3GalNAcb-Sp8	-519.25	474.14	-91.3125	-0.814717
483	Galb1-4(Fuca1-3)GlcNAcb1-2Mana-Sp0	-902.25	624.243	-69.1873	-1.41565														92	GalNAca1-4(Fuca1-2)Galb1-4GlcNAcb-Sp8	-524.5	430.366	-82.0526	-0.822955
484	Fuca1-2(6S)Galb1-3GlcNAcb-Sp0	-45.25	73.5544	-162.551	-0.0709985														244	Neu5Aca2-3Galb1-3GlcNAcb-Sp0	-530.25	385.426	-72.6875	-0.831977
485	Gala1-3(Fuca1-2)Galb1-4GlcNAcb1-6GalNAca-Sp14	-428.75	30.2366	-7.05226	-0.67272														453	Neu5Aca2-6Galb1-4GlcNAcb1-6(Neu5Aca2-6Galb1-4GlcNAcb1-2)Mana1-6(GlcNAcb1-4)(Neu5Aca2-6Galb1-4GlcNAcb1-2Mana1-3)Manb1-4GlcNAcb1-4GlcNAcb-Sp21	-537.75	431.206	-80.187	-0.843744
486	Fuca1-2Galb1-4GlcNAcb1-2Mana-Sp0	-654.75	139.187	-21.258	-1.02732														463	Galb1-3GlcNAcb1-2Mana1-6(GlcNAcb1-4)(Galb1-3GlcNAcb1-2Mana1-3)Manb1-4GlcNAcb1-4GlcNAcb-Sp21	-540	90.9102	-16.8352	-0.847275
487	Fuca1-2Galb1-3(6S)GlcNAcb-Sp0	73	62.466	85.5699	0.114539														273	Neu5Gca2-3Galb1-3(Fuca1-4)GlcNAcb-Sp0	-544.25	35.9386	-6.60333	-0.853943
488	Fuca1-2(6S)Galb1-3(6S)GlcNAcb-Sp0	-121	44.0076	-36.3699	-0.189852														310	Neu5Aca2-6Galb1-4GlcNAcb1-2Mana1-6(Neu5Aca2-3Galb1-4GlcNAcb1-2Mana1-3)Manb1-4GlcNAcb1-4GlcNAcb-Sp12	-553.25	564.037	-101.95	-0.868064
489	Neu5Aca2-6GalNAcb1-4(6S)GlcNAcb-Sp8	287.5	173.493	60.3452	0.451095														173	GlcNAca1-6Galb1-4GlcNAcb-Sp8	-555.5	154.161	-27.7518	-0.871595
490	GalNAcb1-4(Fuca1-3)(6S)GlcNAcb-Sp8	739.5	116.529	15.7578	1.1603														410	Fuca1-2Galb1-3GlcNAcb1-3GalNAc-Sp14	-558.75	873.492	-156.33	-0.876694
491	(3S)GalNAcb1-4(Fuca1-3)GlcNAcb-Sp8	-415.25	185.496	-44.671	-0.651539														363	Gala1-3(Fuca1-2)Galb1-3GlcNAcb1-2Mana1-6(Gala1-3(Fuca1-2)Galb1-3GlcNAcb1-2Mana1-3)Manb1-4GlcNAcb1-4GlcNAcb-Sp20	-562.25	521.639	-92.7771	-0.882186
492	Fuca1-2Galb1-3GlcNAcb1-6(Fuca1-2Galb1-3GlcNAcb1-3)GalNAca-Sp14	38.5	114.492	297.381	0.0604076														94	GalNAcb1-3(Fuca1-2)Galb-Sp8	-571.25	782.578	-136.994	-0.896307
493	GalNAca1-3(Fuca1-2)Galb1-3GlcNAcb1-6GalNAca-Sp14	995.25	185.423	18.6308	1.56157														455	Gala1-3(Fuca1-2)Galb1-3GalNAca-Sp8	-573.25	1279.15	-223.14	-0.899445
494	GlcNAcb1-6(GlcNAcb1-2)Mana1-6(GlcNAcb1-4)(GlcNAcb1-4(GlcNAcb1-2)Mana1-3)Manb1-4GlcNAcb1-4(Fuca1-6)GlcNAc-Sp21	-30.5	35.2657	-115.625	-0.0478553														206	Mana1-2Mana1-2Mana1-3Mana-Sp9	-574.75	630.382	-109.679	-0.901798
495	Galb1-4GlcNAcb1-6(Galb1-4GlcNAcb1-2)Mana1-6(GlcNAcb1-4)Galb1-4GlcNAcb1-4(Gal b1-4GlcNAcb1-2)Mana1-3)Manb1-4GlcNAcb1-4(Fuca1-6)GlcNAc-Sp21	24.5	43.5852	177.899	0.0384412														105	Gala1-3(Fuca1-2)Galb1-4Glcb-Sp0	-580.25	58.2888	-10.0455	-0.910428
496	Galb1-3GlcNAca1-3Galb1-4GlcNAcb-Sp8	364.75	252.441	69.2092	0.572303														312	Neu5Aca2-8Neu5Aca2-8Neu5Acb-Sp8	-592	689.808	-116.522	-0.928864
497	Galb1-3(6S)GlcNAcb-Sp8	841.75	328.993	39.0844	1.32073														75	Fuca1-2Galb1-4GlcNAcb-Sp8	-594	72.5121	-12.2074	-0.932002
498	(6S)(4S)GalNAcb1-4GlcNAc-Sp8	221	181.275	82.0249	0.346755														403	GalNAca1-3GalNAcb1-3Gala1-4Galb1-4Glcb-Sp0	-608.5	301.143	-49.4894	-0.954753
499	(6S)GalNAcb1-4GlcNAc-Sp8	-62.75	59.0275	-94.0678	-0.0984565														436	Galb1-4GlcNAcb1-2Mana-Sp0	-613.75	117.463	-19.1386	-0.962991
500	(3S)GalNAcb1-4(3S)GlcNAc-Sp8	-274.75	231.003	-84.0774	-0.43109														461	Fuca1-2Galb1-3(Fuca1-4)GlcNAcb1-2Mana1-6(Fuca1-2Galb1-3(Fuca1-4)GlcNAcb1-2Mana1-3)Manb1-4GlcNAcb1-4(Fuca1-6)GlcNAcb1-4(Fuca1-6)GlcNAcb-Sp19	-621.75	132.847	-21.3666	-0.975543
501	GalNAcb1-4(6S)GlcNAc-Sp8	45	178.037	395.639	0.0706062														295	GlcNAcb1-6(Galb1-4GlcNAcb1-3)Galb1-4GlcNAc-Sp0	-631.25	120.284	-19.0549	-0.990449
502	(3S)GalNAcb1-4GlcNAc-Sp8	-66.75	278.239	-416.837	-0.104733														429	Neu5Aca2-3Galb1-4GlcNAcb1-3Galb-Sp8	-636	322.069	-50.6398	-0.997901
503	(4S)GalNAcb-Sp10	194.5	49.7829	25.5953	0.305176														53	Galb1-4GlcNAcb1-2Mana1-6(Galb1-4GlcNAcb1-2Mana1-3)Manb1-4GlcNAcb1-4GlcNAcb-Sp12	-640.25	290.405	-45.358	-1.00457
504	Galb1-4(6P)GlcNAcb-Sp0	436.75	422.341	96.7009	0.685273														68	Fuca1-2Galb1-4(Fuca1-3)GlcNAcb1-3Galb1-4(Fuca1-3)GlcNAcb-Sp0	-654.25	284.583	-43.4976	-1.02654
505	(6P)Galb1-4GlcNAcb-SP0	-142.25	122.056	-85.8036	-0.223194														486	Fuca1-2Galb1-4GlcNAcb1-2Mana-Sp0	-654.75	139.187	-21.258	-1.02732
506	GalNAca1-3(Fuca1-2)Galb1-4GlcNAcb1-6GalNAc-Sp14	1372.75	1422.94	103.656	2.15388														412	GalNAca1-3(Fuca1-2)Galb1-3GlcNAcb1-3GalNAc-Sp14	-659.25	155.603	-23.603	-1.03438
507	Neu5Aca2-6Galb1-4GlcNAcb1-2Man-Sp0	-1777.75	1634.97	-91.9687	-2.78934														357	Galb1-4(Fuca1-3)GlcNAcb1-6(Fuca1-2Galb1-4GlcNAcb1-3)Galb1-4Glc-Sp21	-664	255.647	-38.501	-1.04183
508	Gala1-3Galb1-4GlcNAcb1-2Mana-Sp0	-376	316.943	-84.2933	-0.589954														218	Fuca1-2(6S)Galb1-4(6S)Glcb-Sp0	-670.25	260.252	-38.829	-1.05164
509	Gala1-3(Fuca1-2)Galb1-4GlcNAcb1-2Mana-Sp0	-853	313.708	-36.777	-1.33838														102	Gala1-3(Fuca1-2)Galb1-4(Fuca1-3)GlcNAcb-Sp0	-677	512.376	-75.6832	-1.06223
510	GalNAca1-3(Fuca1-2)Galb1-4 GlcNAcb1-2Mana-Sp0	1788.75	795.594	44.4777	2.8066														240	Neu5Aca2-3Galb-Sp8	-681	169.761	-24.9281	-1.06851
511	Galb1-3GlcNAcb1-2Mana-Sp0	489.5	449.733	91.876	0.768039														23	(3S)Galb1-4(Fuca1-3)(6S)Glc-Sp0	-686	357.199	-52.0699	-1.07635
512	Gala1-3(Fuca1-2)Galb1-3GlcNAcb1-6GalNAc-Sp14	393	345.882	88.0108	0.616628														384	Gala1-3Galb1-3(Fuca1-4)GlcNAcb1-2Mana1-6(Gala1-3Galb1-3(Fuca1-4)GlcNAcb1-2Mana1-3)Manb1-4GlcNAcb1-4GlcNAc-Sp19	-686.5	607.906	-88.5515	-1.07714
513	Neu5Aca2-3Galb1-3GlcNAcb1-2Mana-Sp0	-342	396.746	-116.008	-0.536607														529	Fuca1-2Galb1-4GlcNAcb1-3Galb1-4GlcNAcb1-2Mana1-6(Fuca1-2Galb1-4GlcNAcb1-3Galb1-4GlcNAcb1-2Mana1-3)Manb1-4GlcNAcb1-4GlcNAcb-Sp24	-688.25	362.273	-52.6368	-1.07988
514	Gala1-3Galb1-3GlcNAcb1-2Mana-Sp0	-759	206.39	-27.1923	-1.19089														222	GalNAcb1-4(Neu5Aca2-8Neu5Aca2-8Neu5Aca2-3)Galb1-4Glcb-Sp0	-698.75	236.606	-33.8613	-1.09636
515	GalNAcb1-4GlcNAcb1-2Mana-Sp0	-116	195.743	-168.744	-0.182007														52	GlcNAcb1-2Mana1-6(GlcNAcb1-2Mana1-3)Manb1-4GlcNAcb1-4GlcNAcb-Sp13	-722	123.129	-17.0538	-1.13284
516	Neu5Aca2-3Galb1-3GlcNAcb1-4Galb1-4Glcb-Sp0	981.5	734.514	74.8359	1.54														66	Fuca1-2Galb1-3GlcNAcb-Sp0	-736.75	66.3997	-9.01251	-1.15598
517	GlcNAcb1-2 Mana1-6(GlcNAcb1-4)(GlcNAcb1-2Mana1-3)Manb1-4GlcNAcb1-4(Fuca1-6)GlcNAc-Sp21	3.5	7.50555	214.444	0.0054916														338	Galb1-4GlcNAcb1-2Mana1-3Manb1-4GlcNAcb1-4GlcNAc-Sp12	-744.25	535.24	-71.9167	-1.16775
518	Galb1-4GlcNAcb1-2 Mana1-6(GlcNAcb1-4)(Galb1-4GlcNAcb1-2Mana1-3)Manb1-4GlcNAcb1-4(Fuca1-6)GlcNAc-Sp21	-58.75	84.6655	-144.112	-0.0921804														385	GlcNAcb1-2Mana1-6(Galb1-4GlcNAcb1-2Mana1-3)Manb1-4GlcNAcb1-4GlcNAc-Sp12	-748.25	407.367	-54.4427	-1.17402
519	Galb1-4GlcNAcb1-2 Mana1-6(Galb1-4GlcNAcb1-4)(Galb1-4GlcNAcb1-2Mana1-3)Manb1-4GlcNAcb1-4(Fuca1-6)GlcNAc-Sp21	-82.75	55.901	-67.554	-0.129837														514	Gala1-3Galb1-3GlcNAcb1-2Mana-Sp0	-759	206.39	-27.1923	-1.19089
520	Fuca1-4(Galb1-3)GlcNAcb1-2 Mana-Sp0	917.5	368.022	40.1114	1.43958														56	Neu5Aca2-6Galb1-4GlcNAcb1-2Mana1-6(Neu5Aca2-6Galb1-4GlcNAcb1-2Mana1-3)Manb1-4GlcNAcb1-4GlcNAcb-Sp24	-759.25	380.887	-50.1662	-1.19128
521	Neu5Aca2-3Galb1-4(Fuca1-3)GlcNAcb1-2Mana-Sp0	-240	161.26	-67.1915	-0.376567														25	6S(3S)Galb1-4(6S)GlcNAcb-Sp0	-759.75	698.071	-91.8817	-1.19207
522	GlcNAcb1-3Galb1-4GlcNAcb1-6(GlcNAcb1-3)Galb1-4GlcNAc-Sp0	-319	887.373	-278.173	-0.50052														296	Galb1-4GlcNAca1-6Galb1-4GlcNAcb-Sp0	-774.75	205.931	-26.5803	-1.2156
523	GalNAca1-3(Fuca1-2)Galb1-3GalNAcb1-3Gala1-4Galb1-4Glc-Sp21	12338.2	2761.53	22.3819	19.3591														127	Galb1-3GlcNAcb1-3Galb1-4(Fuca1-3)GlcNAcb-Sp0	-807.25	293.578	-36.3677	-1.2666
524	Gala1-3(Fuca1-2)Galb1-3GalNAcb1-3Gala1-4Galb1-4Glc-Sp21	15514.5	764.966	4.93065	24.3427														77	Fuca1-2Galb-Sp8	-819.25	120.22	-14.6744	-1.28543
525	Galb1-3GalNAcb1-3Gal-Sp21	259.75	153.704	59.1738	0.407555														59	Fuca1-2Galb1-3(Fuca1-4)GlcNAcb-Sp8	-839.75	1155.83	-137.64	-1.31759
526	GlcNAcb1-3Galb1-4GlcNAcb1-2Mana1-6(GlcNAcb1-3Galb1-4GlcNAcb1-2Mana1-3)Manb1-4GlcNAcb1-4GlcNAcb-Sp12	1466.5	79.4838	5.41996	2.30098														509	Gala1-3(Fuca1-2)Galb1-4GlcNAcb1-2Mana-Sp0	-853	313.708	-36.777	-1.33838
527	GlcNAcb1-3Galb1-4GlcNAcb1-2Mana1-6(GlcNAcb1-3Galb1-4GlcNAcb1-2Mana1-3)Manb1-4GlcNAcb1-4GlcNAcb-Sp25	273.75	112.084	40.9441	0.429521														242	Neu5Aca2-3Galb1-3GlcNAcb1-3Galb1-4GlcNAcb-Sp0	-885.75	712.81	-80.4753	-1.38977
528	Galb1-4GlcNAcb1-3Galb1-4GlcNAcb1-2Mana1-6(Galb1-4GlcNAcb1-3Galb1-4GlcNAcb1-2Mana1-3)Manb1-4GlcNAcb1-4GlcNAcb-Sp12	-1208	1031.23	-85.3664	-1.89539														47	Neu5,9Ac2a-Sp8	-898.25	274.708	-30.5825	-1.40938
529	Fuca1-2Galb1-4GlcNAcb1-3Galb1-4GlcNAcb1-2Mana1-6(Fuca1-2Galb1-4GlcNAcb1-3Galb1-4GlcNAcb1-2Mana1-3)Manb1-4GlcNAcb1-4GlcNAcb-Sp24	-688.25	362.273	-52.6368	-1.07988														265	Neu5Aca2-6Galb1-4Glcb-Sp0	-898.25	280.929	-31.2751	-1.40938
530	GlcNAcb1-3Galb1-4GlcNAcb1-3Galb1-4GlcNAcb1-2Mana1-6(GlcNAcb1-3Galb1-4GlcNAcb1-3Galb1-4GlcNAcb1-2Mana1-3)Manb1-4GlcNAcb1-4GlcNAcb-Sp12	-153.5	341.52	-222.488	-0.240846														483	Galb1-4(Fuca1-3)GlcNAcb1-2Mana-Sp0	-902.25	624.243	-69.1873	-1.41565
531	Galb1-4GlcNAcb1-3Galb1-4GlcNAcb1-3Galb1-4GlcNAcb1-2Mana1-6(Galb1-4GlcNAcb1-3Galb1-4GlcNAcb1-3Galb1-4GlcNAcb1-2Mana1-3)Manb1-4GlcNAcb1-4GlcNAcb-Sp12	-50	990.289	-1980.58	-0.0784514														365	Neu5Aca2-3Galb1-4GlcNAcb1-3GalNAc-Sp14	-931.5	258.63	-27.7649	-1.46155
532	Galb1-3GlcNAcb1-3Galb1-4GlcNAcb1-2Mana1-6(Galb1-3GlcNAcb1-3Galb1-4GlcNAcb1-2Mana1-3)Manb1-4GlcNAcb1-4GlcNAc-Sp25	476.25	169.651	35.6223	0.747249														297	Galb1-4GlcNAcb1-6Galb1-4GlcNAcb-Sp0	-944.25	289.76	-30.6868	-1.48155
533	Neu5Gca2-8Neu5Gca2-3Galb1-4GlcNAc-Sp0	-284.25	20.6942	-7.28028	-0.445996														386	Galb1-4GlcNAcb1-2Mana1-6(GlcNAcb1-2Mana1-3)Manb1-4GlcNAcb1-4GlcNAc-Sp12	-959.25	708.355	-73.8446	-1.50509
534	Neu5Aca2-8Neu5Gca2-3Galb1-4GlcNAc-Sp0	35	36.7423	104.978	0.054916														28	(3S)Galb1-3GalNAca-Sp8	-992	266.404	-26.8553	-1.55648
535	Neu5Gca2-8Neu5Aca2-3Galb1-4GlcNAc-Sp0	-201	222.03	-110.463	-0.315375														112	Gala1-3Galb1-4(Fuca1-3)GlcNAcb-Sp8	-994	1363.81	-137.204	-1.55961
536	Neu5Gca2-8Neu5Gca2-3Galb1-4GlcNAcb1-3Galb1-4GlcNAc-Sp0	907	827.646	91.251	1.42311														134	Neu5Aca2-6(Galb1-3)GalNAca-Sp14	-994	1468.03	-147.689	-1.55961
537	Neu5Gca2-8Neu5Gca2-6Galb1-4GlcNAc-Sp0	-423.25	74.2804	-17.55	-0.664091														334	Neu5Aca2-6Galb1-4GlcNAcb1-2Mana1-6(Mana1-3)Manb1-4GlcNAcb1-4GlcNAc-Sp12	-1012.25	272.549	-26.9251	-1.58825
538	Neu5Aca2-8Neu5Aca2-3Galb1-4GlcNAc-Sp0	58	159.831	275.571	0.0910036														409	GlcNAcb1-2(GlcNAcb1-6)Mana1-6(GlcNAcb1-2Mana1-3)Manb1-4GlcNAcb1-4GlcNAcb-Sp19	-1051	337.587	-32.1205	-1.64905
539	GlcNAcb1-3Galb1-4GlcNAcb1-6(GlcNAcb1-3Galb1-4GlcNAcb1-2)Mana1-6(GlcNAcb1-3Galb1-4GlcNAcb1-2Man a1-3)Manb1-4GlcNAcb1-4GlcNAc-Sp24	222.25	128.373	57.7606	0.348716														103	Gala1-3(Fuca1-2)Galb1-4(Fuca1-3)GlcNAcb-Sp8	-1066.75	290.85	-27.265	-1.67376
540	Galb1-4GlcNAcb1-3Galb1-4GlcNAcb1-6(Galb1-4GlcNAcb1-3Galb1-4GlcNAcb1-2)Mana1-6(Galb1-4GlcNAcb1-3Galb1-4GlcNAcb1-2Mana1-3)Manb1-4GlcNAcb1-4GlcNAc-Sp24	2384.75	604.962	25.3679	3.74174														314	Galb1-3GlcNAcb1-2Mana1-6(Galb1-3GlcNAcb1-2Mana1-3)Manb1-4GlcNAcb1-4GlcNAcb-Sp19	-1102.25	967.618	-87.7857	-1.72946
541	Gala1-3Galb1-4GlcNAcb1-2Mana1-6(Gala1-3Galb1-4GlcNAcb1-2Mana1-3)Manb1-4GlcNAcb1-4GlcNAc-Sp24	3343.25	202.845	6.06731	5.24565														202	GlcAb1-3Galb-Sp8	-1119	194.491	-17.3808	-1.75574
542	GlcNAcb1-3Galb1-4GlcNAcb1-6(GlcNAcb1-3Galb1-3)GalNAca-Sp14	486.5	286.68	58.9271	0.763332														558	GlcNAcb1-3Galb1-4GlcNAcb1-3Galb1-4GlcNAcb1-3GalNAca-Sp14	-1131.25	883.648	-78.1126	-1.77496
543	GalNAcb1-3GlcNAcb-Sp0	1653.5	477.438	28.8744	2.59439														177	GlcNAcb1-6(GlcNAcb1-3)Galb1-4GlcNAcb-Sp8	-1185.75	1041.25	-87.8134	-1.86047
544	GalNAcb1-4GlcNAcb1-3GalNAcb1-4GlcNAcb-Sp0	930.75	455.837	48.9753	1.46037														382	GalNAca1-3(Fuca1-2)Galb1-3GalNAca1-3(Fuca1-2)Galb1-4GlcNAcb-Sp0	-1193.75	1053.36	-88.2392	-1.87303
545	GlcNAb1-3Galb1-3GalNAc-Sp14	3006.25	6392.57	212.643	4.71689														528	Galb1-4GlcNAcb1-3Galb1-4GlcNAcb1-2Mana1-6(Galb1-4GlcNAcb1-3Galb1-4GlcNAcb1-2Mana1-3)Manb1-4GlcNAcb1-4GlcNAcb-Sp12	-1208	1031.23	-85.3664	-1.89539
546	Galb1-3GlcNAcb1-6(Galb1-3)GalNAc-Sp14	5528	456.619	8.26011	8.67358														122	GalNAca-Sp15	-1209.75	397.198	-32.8331	-1.89813
547	(3S)GlcAb1-3Galb1-4GlcNAcb1-3Galb1-4Glc-Sp0	238.5	295.232	123.787	0.374213														275	Neu5Gca2-3Galb1-4(Fuca1-3)GlcNAcb-Sp0	-1284.75	317.599	-24.7207	-2.01581
548	(3S)GlcAb1-3Galb1-4GlcNAcb1-2Mana-Sp0	-1862.75	307.752	-16.5214	-2.92271														172	GlcNAca1-3Galb1-4GlcNAcb-Sp8	-1338.5	414.202	-30.9452	-2.10014
549	Galb1-3GlcNAcb1-3Galb1-4GlcNAcb1-3Galb1-4GlcNAcb1-6(Galb1-3GlcNAcb1-3Galb1-4GlcNAcb1-3Galb1-4GlcNAb1-2)Mana1-6(Galb1-3GlcNAcb1-3Galb1-4GlcNAcb1-3Galb1-4GlcNAcb1-2Mana1-3)Manb1-4GlcNAcb1-4(Fuca1-6)GlcNAcb-Sp24	1844.5	394.808	21.4046	2.89407														149	Galb1-3GlcNAcb-Sp8	-1354.75	394.881	-29.1479	-2.12564
550	Galb1-3GlcNAcb1-3Galb1-4GlcNAcb1-6(Galb1-3GlcNAcb1-3Galb1-4GlcNAb1-2)Mana1-6(Galb1-3GlcNAcb1-3Galb1-4GlcNAcb1-2Mana1-3)Manb1-4GlcNAcb1-4(Fuca1-6)GlcNAcb-Sp24	-1715.75	199.777	-11.6437	-2.69206														433	Fuca1-2Galb1-4 GlcNAcb1-2Mana1-6(Fuca1-2Galb1-4GlcNAcb1-2(Fuca1-2Galb1-4GlcNAcb1-4)Mana1-3)Manb1-4GlcNAcb1-4GlcNAcb-Sp12	-1370	1057.62	-77.1983	-2.14957
551	Galb1-4GlcNAcb1-3Galb1-4GlcNAcb1-2Mana1-6(Galb1-4GlcNAcb1-3Galb1-4GlcNAcb1-2Mana1-3)Manb1-4GlcNAcb1-4(Fuca1-6)GlcNAcb-Sp24	304	57.55	18.9309	0.476984														263	Neu5Aca2-6Galb1-4GlcNAcb1-3Galb1-4(Fuca1-3)GlcNAcb1-3Galb1-4(Fuca1-3)GlcNAcb-Sp0	-1509.75	267.603	-17.725	-2.36884
552	Galb1-4GlcNAcb1-3Galb1-4GlcNAcb1-3GalNAca-Sp14	1016	436.931	43.005	1.59413														224	GalNAcb1-4(Neu5Aca2-8Neu5Aca2-3)Galb1-4Glcb-Sp0	-1595	342.756	-21.4894	-2.5026
553	Galb1-4GlcNAcb1-3Galb1-4GlcNAcb1-6(Galb1-3)GalNAca-Sp14	571.5	425.652	74.4798	0.896699														550	Galb1-3GlcNAcb1-3Galb1-4GlcNAcb1-6(Galb1-3GlcNAcb1-3Galb1-4GlcNAb1-2)Mana1-6(Galb1-3GlcNAcb1-3Galb1-4GlcNAcb1-2Mana1-3)Manb1-4GlcNAcb1-4(Fuca1-6)GlcNAcb-Sp24	-1715.75	199.777	-11.6437	-2.69206
554	Galb1-4GlcNAcb1-3Galb1-4GlcNAcb1-6(Galb1-4GlcNAcb1-3Galb1-4GlcNAcb1-3)GalNAca-Sp14	4078	382.825	9.38758	6.39849														405	Gala1-3(Fuca1-2)Galb1-4(Fuca1-3)GlcNAcb1-3GalNAc-Sp14	-1718.25	353.12	-20.5511	-2.69598
555	GlcNAcb1-3Galb1-4GlcNAcb1-3GalNAca-Sp14	136.5	100.088	73.3248	0.214172														507	Neu5Aca2-6Galb1-4GlcNAcb1-2Man-Sp0	-1777.75	1634.97	-91.9687	-2.78934
556	GlcNAcb1-3Galb1-4GlcNAcb1-6(Galb1-3)GalNAca-Sp14	-41.5	16.8226	-40.5364	-0.0651146														548	(3S)GlcAb1-3Galb1-4GlcNAcb1-2Mana-Sp0	-1862.75	307.752	-16.5214	-2.92271
557	GlcNAcb1-3Galb1-4GlcNAcb1-6(GlcNAcb1-3Galb1-4GlcNAcb1-3)GalNAca-Sp14	-74.75	53.5996	-71.7051	-0.117285														174	GlcNAcb1-2Galb1-3GalNAca-Sp8	-2078.5	933.15	-44.8954	-3.26122
558	GlcNAcb1-3Galb1-4GlcNAcb1-3Galb1-4GlcNAcb1-3GalNAca-Sp14	-1131.25	883.648	-78.1126	-1.77496														336	Neu5Aca2-6Galb1-4GlcNAcb1-2Mana1-6Manb1-4GlcNAcb1-4GlcNAc-Sp12	-2083.25	164.449	-7.89388	-3.26868
559	Galb1-4GlcNAcb1-3Galb1-3GalNAca-Sp14	316.75	87.9484	27.7659	0.496989														151	Galb1-4(Fuca1-3)GlcNAcb-Sp8	-2089.25	758.305	-36.2956	-3.27809
560	Neu5Aca2-6Galb1-4GlcNAcb1-6(Galb1-3)GalNAca-Sp14	613.25	336.775	54.9165	0.962206														30	(3S)Galb1-3GlcNAcb-Sp8	-2186.75	578.956	-26.4756	-3.43107
561	GlcNAcb1-6(Neu5Aca2-3Galb1-3)GalNAca-Sp14	-35.25	51.9254	-147.306	-0.0553082														204	KDNa2-3Galb1-3GlcNAcb-Sp0	-2227.5	53.7494	-2.41299	-3.49501
562	Galb1-3GalNAcb1-4(Neu5Aca2-8Neu5Aca2-8Neu5Aca2-3)Galb1-4Glcb-Sp21	83.75	169.053	201.854	0.131406														6	Fuca-Sp9	-2339.25	571.99	-24.4519	-3.67035
Max	63733.8

## Sheet: pA_LS_only
Chart Number	Structure	Average	STDEV	%CV	%Max														Chart Number	Structure	Average	STDEV	%CV	%Max
1	Gala-Sp8	164	89.2151	54.3994	0.254874														392	Gala1-4Galb1-4GlcNAcb1-2Mana1-6(Gala1-4Galb1-4GlcNAcb1-2Mana1-3)Manb1-4GlcNAcb1-4GlcNAcb-Sp24	64345.5	397.394	0.617593	100
2	Glca-Sp8	41.5	41.1704	99.2057	0.0644956														524	Gala1-3(Fuca1-2)Galb1-3GalNAcb1-3Gala1-4Galb1-4Glc-Sp21	26114	1417.91	5.42968	40.584
3	Mana-Sp8	27.75	21.6852	78.145	0.0431266														523	GalNAca1-3(Fuca1-2)Galb1-3GalNAcb1-3Gala1-4Galb1-4Glc-Sp21	19369.2	1091.76	5.63655	30.1019
4	GalNAca-Sp8	628.75	86.0789	13.6905	0.977147														185	GlcNAcb1-4-MDPLys	13604	786.772	5.78339	21.1421
5	Fuca-Sp8	48.25	4.99166	10.3454	0.0749858														227	GalNAcb1-4(Neu5Aca2-3)Galb1-4GlcNAcb-Sp8	9215.75	2751.95	29.8614	14.3223
6	Fuca-Sp9	87.25	62.7926	71.9687	0.135596														322	Gala1-4Galb1-4GlcNAcb1-3Galb1-4Glcb-Sp0	4897.75	282.824	5.77458	7.61164
7	Rhaa-Sp8	170.25	87.481	51.3838	0.264587														546	Galb1-3GlcNAcb1-6(Galb1-3)GalNAc-Sp14	4751	634.264	13.3501	7.38358
8	Neu5Aca-Sp11	28.75	5.12348	17.8208	0.0446807														510	GalNAca1-3(Fuca1-2)Galb1-4 GlcNAcb1-2Mana-Sp0	2925.5	168.064	5.74481	4.54655
9	Neu5Aca-Sp8	26	12.4365	47.8327	0.0404069														96	GalNAcb1-4(Fuca1-3)GlcNAcb-Sp0	2616	100.479	3.84093	4.06555
10	Neu5Acb-Sp8	20.75	1.70783	8.23048	0.0322478														195	Glca1-4Glca-Sp8	2440	116.896	4.79082	3.79203
11	Galb-Sp8	90.25	58.3288	64.6303	0.140258														359	GalNAca1-3(Fuca1-2)Galb1-4GlcNAcb1-2Mana1-6(GalNAca1-3(Fuca1-2)Galb1-4GlcNAcb1-2Mana1-3)Manb1-4GlcNAcb1-4GlcNAcb-Sp20	2080	243.032	11.6842	3.23255
12	Glcb-Sp8	48.25	56.1033	116.276	0.0749858														187	GlcNAcb1-4Galb1-4GlcNAcb-Sp8	1909.25	111.539	5.84202	2.96718
13	Manb-Sp8	22.5	16.4215	72.9846	0.0349675														170	Galb1-4Glcb-Sp0	1893.5	103.388	5.46013	2.94271
14	GalNAcb-Sp8	728	64.8074	8.90212	1.13139														119	Gala1-4Galb1-4GlcNAcb-Sp0	1889	47.0248	2.4894	2.93571
15	GlcNAcb-Sp0	-83	93.3559	-112.477	-0.128991														324	GalNAca1-3(Fuca1-2)Galb1-4GlcNAcb1-3Galb1-4GlcNAcb-Sp0	1771.75	72.1035	4.06962	2.75349
16	GlcNAcb-Sp8	185	88.5588	47.8696	0.28751														147	Galb1-3GlcNAcb1-3Galb1-4Glcb-Sp10	1633	55.7554	3.41429	2.53786
17	GlcN(Gc)b-Sp8	-49.5	26.032	-52.59	-0.0769285														323	GalNAcb1-3Gala1-4Galb1-4GlcNAcb1-3Galb1-4Glcb-Sp0	1618.25	98.3883	6.07992	2.51494
18	(3S)Galb1-4(6S)Glcb-Sp0	19	26.6208	140.109	0.0295281														164	Galb1-4GlcNAcb1-3Galb1-4Glcb-Sp8	1579	124.823	7.90516	2.45394
19	(3S)Galb1-4(6S)Glcb-Sp8	146.25	70.7549	48.3794	0.227289														107	0	0	223.345	14.1919	2.44578
20	Galb1-4GlcNAcb1-6(Galb1-4GlcNAcb1-3)GalNAc-Sp14	-10.75	40.244	-374.363	-0.0167067														439	GalNAca1-3(Fuca1-2)Galb1-4GlcNAcb1-6(GalNAca1-3(Fuca1-2)Galb1-4GlcNAcb1-3)GalNAc-Sp14	1551.5	82.5045	5.31773	2.4112
21	Galb1-4GlcNAcb1-6(Galb1-4GlcNAcb1-3)GalNAca-Sp8	94.75	13.5247	14.2741	0.147252														84	GalNAca1-3(Fuca1-2)Galb1-4GlcNAcb-Sp0	1532	135.909	8.87136	2.3809
22	GlcNAcb1-6(GlcNAcb1-4)(GlcNAcb1-3)GlcNAc-Sp8	72.5	29.2404	40.3316	0.112673														299	GlcAb1-3GlcNAcb-Sp8	1458	146.531	10.0501	2.26589
23	(3S)Galb1-4(Fuca1-3)(6S)Glc-Sp0	-132.25	162.091	-122.564	-0.205531														390	GalNAca1-3GalNAcb1-3Gala1-4Galb1-4GlcNAcb-Sp0	1438	213.596	14.8537	2.23481
24	(3S)Galb1-4Glcb-Sp8	87	52.9717	60.887	0.135208														171	Galb1-4Glcb-Sp8	1372.25	268.1	19.5373	2.13263
25	6S(3S)Galb1-4(6S)GlcNAcb-Sp0	-153	110.157	-71.9983	-0.237779														369	Galb1-3GalNAca1-3(Fuca1-2)Galb1-4Glc-Sp0	1272.25	25.4477	2.00021	1.97722
26	6S(3S)Galb1-4GlcNAcb-Sp0	2.5	9	360	0.00388528														370	Galb1-3GalNAca1-3(Fuca1-2)Galb1-4GlcNAc-Sp0	1220.25	66.259	5.42995	1.8964
27	(3S)Galb1-3(Fuca1-4)GlcNAcb-Sp8	106.5	50.2693	47.2012	0.165513														197	Glcb1-4Glcb-Sp8	1202	190.065	15.8124	1.86804
28	(3S)Galb1-3GalNAca-Sp8	364	90.712	24.9209	0.565696														145	Galb1-3Galb-Sp8	1152.75	93.3001	8.0937	1.7915
29	(3S)Galb1-3GlcNAcb-Sp0	155	20.2155	13.0423	0.240887														297	Galb1-4GlcNAcb1-6Galb1-4GlcNAcb-Sp0	1151	32.249	2.80183	1.78878
30	(3S)Galb1-3GlcNAcb-Sp8	278.75	10.1448	3.63938	0.433208														526	GlcNAcb1-3Galb1-4GlcNAcb1-2Mana1-6(GlcNAcb1-3Galb1-4GlcNAcb1-2Mana1-3)Manb1-4GlcNAcb1-4GlcNAcb-Sp12	1068.75	102.679	9.60736	1.66096
31	(3S)Galb1-4(Fuca1-3)GlcNAc-Sp0	16.5	6.13732	37.1959	0.0256428														308	Mana1-2Mana1-6(Mana1-2Mana1-3)Mana1-6(Mana1-2Mana1-2Mana1-3)Mana-Sp9	1052.5	53.0314	5.03862	1.6357
32	(3S)Galb1-4(Fuca1-3)GlcNAc-Sp8	12	5.16398	43.0331	0.0186493														402	GalNAca1-3(Fuca1-2)Galb1-4GlcNAcb1-3GalNAca-Sp14	981.25	109.494	11.1586	1.52497
33	(3S)Galb1-4(6S)GlcNAcb-Sp0	52.5	9.29157	17.6982	0.0815908														541	Gala1-3Galb1-4GlcNAcb1-2Mana1-6(Gala1-3Galb1-4GlcNAcb1-2Mana1-3)Manb1-4GlcNAcb1-4GlcNAc-Sp24	948.5	103.748	10.9381	1.47407
34	(3S)Galb1-4(6S)GlcNAcb-Sp8	50	42.9729	85.9457	0.0777055														142	Galb1-3GalNAcb1-3Gala1-4Galb1-4Glcb-Sp0	921	17.3781	1.88688	1.43134
35	(3S)Galb1-4GlcNAcb-Sp0	23.5	15.5885	66.3339	0.0365216														528	Galb1-4GlcNAcb1-3Galb1-4GlcNAcb1-2Mana1-6(Galb1-4GlcNAcb1-3Galb1-4GlcNAcb1-2Mana1-3)Manb1-4GlcNAcb1-4GlcNAcb-Sp12	899	566.499	63.0143	1.39715
36	(3S)Galb1-4GlcNAcb-Sp8	23.5	21.8556	93.0025	0.0365216														325	GalNAca1-3(Fuca1-2)Galb1-4GlcNAcb1-3Galb1-4GlcNAcb1-3Galb1-4GlcNAcb-Sp0	896.75	83.4401	9.30472	1.39365
37	(3S)Galb-Sp8	10.75	6.99405	65.0609	0.0167067														123	Gala1-4GlcNAcb-Sp8	893.75	128.643	14.3936	1.38899
38	(6S)(4S)Galb1-4GlcNAcb-Sp0	50.75	25.8505	50.937	0.0788711														111	Gala1-3GalNAcb-Sp8	889	116.37	13.09	1.3816
39	(4S)Galb1-4GlcNAcb-Sp8	-40.75	12.2031	-29.9464	-0.06333														86	GalNAca1-3(Fuca1-2)Galb1-4Glcb-Sp0	857	108.324	12.6399	1.33187
40	(6P)Mana-Sp8	26.75	4.99166	18.6604	0.0415724														180	GlcNAcb1-3Galb-Sp8	832.25	158.256	19.0154	1.29341
41	(6S)Galb1-4Glcb-Sp0	2.75	28.7446	1045.26	0.0042738														156	Galb1-4GalNAca1-3(Fuca1-2)Galb1-4GlcNAcb-Sp8	789.25	77.2242	9.78451	1.22658
42	(6S)Galb1-4Glcb-Sp8	139	40.0583	28.8189	0.216021														120	Gala1-4Galb1-4GlcNAcb-Sp8	773.5	48.0104	6.20691	1.2021
43	(6S)Galb1-4GlcNAcb-Sp8	-22.25	107.692	-484.009	-0.034579														506	GalNAca1-3(Fuca1-2)Galb1-4GlcNAcb1-6GalNAc-Sp14	755.75	579.06	76.6206	1.17452
44	(6S)Galb1-4(6S)Glcb-Sp8	57	23.3666	40.9941	0.0885843														57	Fuca1-2Galb1-3GalNAcb1-3Gala-Sp9	733.5	587.508	80.0965	1.13994
45	Neu5Aca2-3(6S)Galb1-4GlcNAcb-Sp8	-165.25	29.4887	-17.8449	-0.256817														14	GalNAcb-Sp8	728	64.8074	8.90212	1.13139
46	(6S)GlcNAcb-Sp8	211.25	68.427	32.3915	0.328306														442	GalNAca1-3(Fuca1-2)Galb1-4GlcNAcb1-2Mana1-6(GalNAca1-3(Fuca1-2)Galb1-4GlcNAcb1-2Mana1-3)Manb1-4GlcNAcb1-4(Fuca1-6)GlcNAcb-Sp22	688.25	73.6902	10.7069	1.06962
47	Neu5,9Ac2a-Sp8	-268.25	204.782	-76.3399	-0.41689														172	GlcNAca1-3Galb1-4GlcNAcb-Sp8	679.5	44.0189	6.47814	1.05602
48	Neu5,9Ac2a2-6Galb1-4GlcNAcb-Sp8	4	14.4453	361.132	0.00621644														550	Galb1-3GlcNAcb1-3Galb1-4GlcNAcb1-6(Galb1-3GlcNAcb1-3Galb1-4GlcNAb1-2)Mana1-6(Galb1-3GlcNAcb1-3Galb1-4GlcNAcb1-2Mana1-3)Manb1-4GlcNAcb1-4(Fuca1-6)GlcNAcb-Sp24	673.75	48.2105	7.15554	1.04708
49	Mana1-6(Mana1-3)Manb1-4GlcNAcb1-4GlcNAcb-Sp12	21.25	26.0944	122.797	0.0330248														190	GlcNAcb1-4GlcNAcb1-4GlcNAcb-Sp8	651.25	53.4252	8.20348	1.01211
50	Mana1-6(Mana1-3)Manb1-4GlcNAcb1-4GlcNAcb-Sp13	28	39.1493	139.819	0.0435151														181	GlcNAcb1-3Galb1-4GlcNAcb-Sp0	641.5	60.6438	9.45343	0.996962
51	GlcNAcb1-2Mana1-6(GlcNAcb1-2Mana1-3)Manb1-4GlcNAcb1-4GlcNAcb-Sp12	-1.25	5.90903	-472.723	-0.00194264														174	GlcNAcb1-2Galb1-3GalNAca-Sp8	630.75	94.0651	14.9132	0.980255
52	GlcNAcb1-2Mana1-6(GlcNAcb1-2Mana1-3)Manb1-4GlcNAcb1-4GlcNAcb-Sp13	3	8.04156	268.052	0.00466233														4	GalNAca-Sp8	628.75	86.0789	13.6905	0.977147
53	Galb1-4GlcNAcb1-2Mana1-6(Galb1-4GlcNAcb1-2Mana1-3)Manb1-4GlcNAcb1-4GlcNAcb-Sp12	13.75	11.471	83.4253	0.021369														184	GlcNAcb1-3Galb1-4Glcb-Sp0	627.75	452.962	72.1565	0.975593
54	Neu5Aca2-6Galb1-4GlcNAcb1-2Mana1-6(Neu5Aca2-6Galb1-4GlcNAcb1-2Mana1-3)Manb1-4GlcNAcb1-4GlcNAcb-Sp12	-7.75	7.63217	-98.4796	-0.0120444														189	GlcNAcb1-4GlcNAcb1-4GlcNAcb1-4GlcNAcb1-4GlcNAcb1-Sp8	616	49.295	8.00244	0.957332
55	Neu5Aca2-6Galb1-4GlcNAcb1-2Mana1-6(Neu5Aca2-6Galb1-4GlcNAcb1-2Man-a1-3)Manb1-4GlcNAcb1-4GlcNAcb-Sp21	2.25	0.957427	42.5523	0.00349675														122	GalNAca-Sp15	608.75	47.8635	7.86259	0.946065
56	Neu5Aca2-6Galb1-4GlcNAcb1-2Mana1-6(Neu5Aca2-6Galb1-4GlcNAcb1-2Mana1-3)Manb1-4GlcNAcb1-4GlcNAcb-Sp24	-0.5	8.06226	-1612.45	-0.000777055														531	Galb1-4GlcNAcb1-3Galb1-4GlcNAcb1-3Galb1-4GlcNAcb1-2Mana1-6(Galb1-4GlcNAcb1-3Galb1-4GlcNAcb1-3Galb1-4GlcNAcb1-2Mana1-3)Manb1-4GlcNAcb1-4GlcNAcb-Sp12	602.5	306.225	50.8257	0.936351
57	Fuca1-2Galb1-3GalNAcb1-3Gala-Sp9	733.5	587.508	80.0965	1.13994														141	Galb1-3GalNAcb-Sp8	593.25	54.9811	9.26777	0.921976
58	Fuca1-2Galb1-3GalNAcb1-3Gala1-4Galb1-4Glcb-Sp9	55.5	39.3065	70.8225	0.0862531														344	(6S)GlcNAcb1-3Galb1-4GlcNAcb-Sp0	589	53.895	9.15025	0.915371
59	Fuca1-2Galb1-3(Fuca1-4)GlcNAcb-Sp8	0.25	9.17878	3671.51	0.000388528														192	GlcNAcb1-6GalNAca-Sp8	581.75	67.6972	11.6368	0.904104
60	Fuca1-2Galb1-3GalNAca-Sp14	33	15.384	46.6181	0.0512856														85	GalNAca1-3(Fuca1-2)Galb1-4GlcNAcb-Sp8	578.5	199.176	34.4297	0.899053
61	Fuca1-2Galb1-3GalNAca-Sp8	45.5	7.93725	17.4445	0.070712														82	GalNAca1-3(Fuca1-2)Galb1-4(Fuca1-3)GlcNAcb-Sp0	562.25	52.8039	9.39153	0.873798
62	Fuca1-2Galb1-3GalNAcb1-4(Neu5Aca2-3)Galb1-4Glcb-Sp0	36	34.8042	96.6784	0.055948														547	(3S)GlcAb1-3Galb1-4GlcNAcb1-3Galb1-4Glc-Sp0	560.25	41.7642	7.45457	0.87069
63	Fuca1-2Galb1-3GalNAcb1-4(Neu5Aca2-3)Galb1-4Glcb-Sp9	30.5	7.93725	26.0238	0.0474004														292	Galb1-3Galb1-4GlcNAcb-Sp8	546.75	50.96	9.32052	0.84971
64	Fuca1-2Galb1-3GlcNAcb1-3Galb1-4Glcb-Sp10	50	23.7065	47.4131	0.0777055														298	GalNAcb1-3Galb-Sp8	532.75	32.8773	6.17124	0.827952
65	Fuca1-2Galb1-3GlcNAcb1-3Galb1-4Glcb-Sp8	55.75	52.2964	93.8053	0.0866416														302	GlcNAcb1-4GlcNAcb-Sp10	529.5	58.5861	11.0644	0.822901
66	Fuca1-2Galb1-3GlcNAcb-Sp0	45.75	52.2071	114.114	0.0711005														87	GlcNAcb1-3Galb1-3GalNAca-Sp8	521.5	45.3615	8.69828	0.810468
67	Fuca1-2Galb1-3GlcNAcb-Sp8	21	14.5144	69.116	0.0326363														379	Fuca1-2Galb1-3GalNAca1-3(Fuca1-2)Galb1-4GlcNAcb-Sp0	506.75	55.9367	11.0383	0.787545
68	Fuca1-2Galb1-4(Fuca1-3)GlcNAcb1-3Galb1-4(Fuca1-3)GlcNAcb-Sp0	-17.25	9.14239	-52.9994	-0.0268084														81	GalNAca1-3(Fuca1-2)Galb1-3GlcNAcb-Sp0	501.25	131.53	26.2405	0.778998
69	Fuca1-2Galb1-4(Fuca1-3)GlcNAcb1-3Galb1-4(Fuca1-3)GlcNAcb1-3Galb1-4(Fuca1-3)GlcNAcb-Sp0	128.25	72.3343	56.401	0.199315														93	GalNAcb1-3GalNAca-Sp8	488.5	103.803	21.2493	0.759183
70	Fuca1-2Galb1-4(Fuca1-3)GlcNAcb-Sp0	-308.75	62.7714	-20.3308	-0.479832														140	Galb1-3GalNAca-Sp8	487.75	32.2942	6.62106	0.758017
71	Fuca1-2Galb1-4(Fuca1-3)GlcNAcb-Sp8	35.75	18.4097	51.4956	0.0555594														539	GlcNAcb1-3Galb1-4GlcNAcb1-6(GlcNAcb1-3Galb1-4GlcNAcb1-2)Mana1-6(GlcNAcb1-3Galb1-4GlcNAcb1-2Man a1-3)Manb1-4GlcNAcb1-4GlcNAc-Sp24	487	57.0497	11.7145	0.756852
72	Fuca1-2Galb1-4GlcNAcb1-3Galb1-4GlcNAcb-Sp0	102.25	18.0254	17.6288	0.158908														544	GalNAcb1-4GlcNAcb1-3GalNAcb1-4GlcNAcb-Sp0	479	48.2355	10.07	0.744419
73	Fuca1-2Galb1-4GlcNAcb1-3Galb1-4GlcNAcb1-3Galb1-4GlcNAcb-Sp0	-46	39.7576	-86.4296	-0.0714891														144	Galb1-3GalNAcb1-4Galb1-4Glcb-Sp8	469.5	37.4032	7.9666	0.729655
74	Fuca1-2Galb1-4GlcNAcb-Sp0	8.5	11.9583	140.685	0.0132099														445	GalNAca1-3(Fuca1-2)Galb1-3GlcNAcb1-2Mana1-6(GalNAca1-3(Fuca1-2)Galb1-3GlcNAcb1-2Mana1-3)Manb1-4GlcNAcb1-4(Fuca1-6)GlcNAcb-Sp22	464.75	43.8435	9.43378	0.722273
75	Fuca1-2Galb1-4GlcNAcb-Sp8	44.25	49.3854	111.605	0.0687694														286	Galb1-4GlcNAcb1-3Galb1-3GlcNAcb-Sp0	459	55.2268	12.032	0.713337
76	Fuca1-2Galb1-4Glcb-Sp0	44	15.7692	35.839	0.0683809														194	Glca1-4Glcb-Sp8	458	122.692	26.7887	0.711782
77	Fuca1-2Galb-Sp8	141.75	97.5649	68.8289	0.220295														154	Galb1-4(6S)Glcb-Sp0	435.25	335.341	77.0456	0.676426
78	Fuca1-3GlcNAcb-Sp8	151.5	40.1207	26.4823	0.235448														188	GlcNAcb1-4GlcNAcb1-4GlcNAcb1-4GlcNAcb1-4GlcNAcb1-4GlcNAcb1-Sp8	424.5	109.917	25.8932	0.65972
79	Fuca1-4GlcNAcb-Sp8	18	157.29	873.831	0.027974														88	GalNAca1-3(Fuca1-2)Galb-Sp18	422.75	40.7298	9.63449	0.657
80	Fucb1-3GlcNAcb-Sp8	255	42.9185	16.8308	0.396298														304	MurNAcb1-4GlcNAcb-Sp10	414	81.6619	19.7251	0.643402
81	GalNAca1-3(Fuca1-2)Galb1-3GlcNAcb-Sp0	501.25	131.53	26.2405	0.778998														404	Fuca1-2Galb1-4(Fuca1-3)GlcNAcb1-3GalNAca-Sp14	401.75	104.052	25.8998	0.624364
82	GalNAca1-3(Fuca1-2)Galb1-4(Fuca1-3)GlcNAcb-Sp0	562.25	52.8039	9.39153	0.873798														153	Galb1-4(Fuca1-3)GlcNAcb1-3Galb1-4(Fuca1-3)GlcNAcb1-3Galb1-4(Fuca1-3)GlcNAcb-Sp0	392.25	35.8085	9.129	0.6096
83	(3S)Galb1-4(Fuca1-3)Glcb-Sp0	18.25	10.8743	59.5851	0.0283625														163	Galb1-4GlcNAcb1-3Galb1-4Glcb-Sp0	388.25	155.956	40.1689	0.603383
84	GalNAca1-3(Fuca1-2)Galb1-4GlcNAcb-Sp0	1532	135.909	8.87136	2.3809														206	Mana1-2Mana1-2Mana1-3Mana-Sp9	366.75	49.1486	13.4011	0.56997
85	GalNAca1-3(Fuca1-2)Galb1-4GlcNAcb-Sp8	578.5	199.176	34.4297	0.899053														28	(3S)Galb1-3GalNAca-Sp8	364	90.712	24.9209	0.565696
86	GalNAca1-3(Fuca1-2)Galb1-4Glcb-Sp0	857	108.324	12.6399	1.33187														183	GlcNAcb1-3Galb1-4GlcNAcb1-3Galb1-4GlcNAcb-Sp0	354.5	144.403	40.7344	0.550932
87	GlcNAcb1-3Galb1-3GalNAca-Sp8	521.5	45.3615	8.69828	0.810468														391	Gala1-4Galb1-3GlcNAcb1-2Mana1-6(Gala1-4Galb1-3GlcNAcb1-2Mana1-3)Manb1-4GlcNAcb1-4GlcNAcb-Sp19	333	40.4722	12.1538	0.517519
88	GalNAca1-3(Fuca1-2)Galb-Sp18	422.75	40.7298	9.63449	0.657														193	GlcNAcb1-6Galb1-4GlcNAcb-Sp8	328.5	33	10.0457	0.510525
89	GalNAca1-3(Fuca1-2)Galb-Sp8	298.75	41.7722	13.9823	0.46429														314	Galb1-3GlcNAcb1-2Mana1-6(Galb1-3GlcNAcb1-2Mana1-3)Manb1-4GlcNAcb1-4GlcNAcb-Sp19	327.25	541.999	165.622	0.508583
90	GalNAca1-3GalNAcb-Sp8	236.5	57.4137	24.2764	0.367547														162	Galb1-4GlcNAcb1-3Galb1-4GlcNAcb-Sp0	326.5	78.1985	23.9505	0.507417
91	GalNAca1-3Galb-Sp8	316.5	46.2061	14.5991	0.491876														149	Galb1-3GlcNAcb-Sp8	322.25	119.506	37.0847	0.500812
92	GalNAca1-4(Fuca1-2)Galb1-4GlcNAcb-Sp8	82.5	94.7998	114.909	0.128214														271	Neu5Acb2-6GalNAca-Sp8	319.5	150.795	47.197	0.496538
93	GalNAcb1-3GalNAca-Sp8	488.5	103.803	21.2493	0.759183														95	GalNAcb1-3Gala1-4Galb1-4GlcNAcb-Sp0	317.5	77.8653	24.5245	0.49343
94	GalNAcb1-3(Fuca1-2)Galb-Sp8	-195.75	122.823	-62.745	-0.304217														91	GalNAca1-3Galb-Sp8	316.5	46.2061	14.5991	0.491876
95	GalNAcb1-3Gala1-4Galb1-4GlcNAcb-Sp0	317.5	77.8653	24.5245	0.49343														132	Galb1-4GlcNAcb1-6GalNAca-Sp8	314.5	46.9787	14.9376	0.488768
96	GalNAcb1-4(Fuca1-3)GlcNAcb-Sp0	2616	100.479	3.84093	4.06555														176	GlcNAcb1-6(GlcNAcb1-3)GalNAca-Sp8	314.5	74.7908	23.7809	0.488768
97	GalNAcb1-4GlcNAcb-Sp0	52.5	11.0905	21.1248	0.0815908														327	GlcNAca1-4Galb1-4GlcNAcb1-3Galb1-4GlcNAcb1-3Galb1-4GlcNAcb-Sp0	314.25	275.163	87.562	0.488379
98	GalNAcb1-4GlcNAcb-Sp8	178	21.3698	12.0055	0.276632														514	Gala1-3Galb1-3GlcNAcb1-2Mana-Sp0	313.75	476.818	151.974	0.487602
99	Gala1-2Galb-Sp8	198.25	151.011	76.1719	0.308102														179	GlcNAcb1-3GalNAca-Sp8	307.25	84.0808	27.3656	0.4775
100	Gala1-3(Fuca1-2)Galb1-3GlcNAcb-Sp0	63.75	19.38	30.4	0.0990745														101	Gala1-3(Fuca1-2)Galb1-3GlcNAcb-Sp8	306	133.828	43.7347	0.475558
101	Gala1-3(Fuca1-2)Galb1-3GlcNAcb-Sp8	306	133.828	43.7347	0.475558														381	GalNAcb1-4(Neu5Aca2-3)Galb1-4GlcNAcb1-3GalNAca-Sp14	301	73.9053	24.5533	0.467787
102	Gala1-3(Fuca1-2)Galb1-4(Fuca1-3)GlcNAcb-Sp0	79	27.3983	34.6814	0.122775														182	GlcNAcb1-3Galb1-4GlcNAcb-Sp8	300	518.812	172.937	0.466233
103	Gala1-3(Fuca1-2)Galb1-4(Fuca1-3)GlcNAcb-Sp8	147	108.003	73.4715	0.228454														89	GalNAca1-3(Fuca1-2)Galb-Sp8	298.75	41.7722	13.9823	0.46429
104	Gala1-3(Fuca1-2)Galb1-4GlcNAc-Sp0	34.75	5.12348	14.7438	0.0540053														412	GalNAca1-3(Fuca1-2)Galb1-3GlcNAcb1-3GalNAc-Sp14	287.5	47.8922	16.6582	0.446807
105	Gala1-3(Fuca1-2)Galb1-4Glcb-Sp0	-10.75	24.3772	-226.765	-0.0167067														157	Galb1-4GalNAcb1-3(Fuca1-2)Galb1-4GlcNAcb-Sp8	285.75	6.65207	2.32793	0.444087
106	Gala1-3(Fuca1-2)Galb-Sp18	189.75	25.2768	13.3211	0.294892														549	Galb1-3GlcNAcb1-3Galb1-4GlcNAcb1-3Galb1-4GlcNAcb1-6(Galb1-3GlcNAcb1-3Galb1-4GlcNAcb1-3Galb1-4GlcNAb1-2)Mana1-6(Galb1-3GlcNAcb1-3Galb1-4GlcNAcb1-3Galb1-4GlcNAcb1-2Mana1-3)Manb1-4GlcNAcb1-4(Fuca1-6)GlcNAcb-Sp24	285.5	22.5462	7.89711	0.443698
107	Gala1-3(Fuca1-2)Galb-Sp8	1573.75	223.345	14.1919	2.44578														110	Gala1-3GalNAca-Sp8	281.5	21.641	7.68775	0.437482
108	Gala1-4(Gala1-3)Galb1-4GlcNAcb-Sp8	12	55.7076	464.23	0.0186493														289	4S(3S)Galb1-4GlcNAcb-Sp0	279.5	49.3322	17.6502	0.434374
109	Gala1-3GalNAca-Sp16	-17	52.0449	-306.146	-0.0264199														136	Neu5Acb2-6(Galb1-3)GalNAca-Sp8	279.25	29.239	10.4705	0.433985
110	Gala1-3GalNAca-Sp8	281.5	21.641	7.68775	0.437482														30	(3S)Galb1-3GlcNAcb-Sp8	278.75	10.1448	3.63938	0.433208
111	Gala1-3GalNAcb-Sp8	889	116.37	13.09	1.3816														252	Neu5Aca2-3Galb1-4GlcNAcb1-3Galb1-4GlcNAcb1-3Galb1-4GlcNAcb-Sp0	272	56.4447	20.7517	0.422718
112	Gala1-3Galb1-4(Fuca1-3)GlcNAcb-Sp8	-59	94.3787	-159.964	-0.0916925														432	(6S)Galb1-3(6S)GlcNAc-Sp0	270.25	32.7249	12.1091	0.419998
113	Gala1-3Galb1-3GlcNAcb-Sp0	96.75	17.9884	18.5927	0.15036														530	GlcNAcb1-3Galb1-4GlcNAcb1-3Galb1-4GlcNAcb1-2Mana1-6(GlcNAcb1-3Galb1-4GlcNAcb1-3Galb1-4GlcNAcb1-2Mana1-3)Manb1-4GlcNAcb1-4GlcNAcb-Sp12	269	47.3498	17.6021	0.418056
114	Gala1-3Galb1-4GlcNAcb-Sp8	-35.25	57.4652	-163.022	-0.0547824														543	GalNAcb1-3GlcNAcb-Sp0	265.75	43.9574	16.5409	0.413005
115	Gala1-3Galb1-4Glcb-Sp0	111.5	26.6396	23.892	0.173283														321	Neu5Aca2-6Galb1-4GlcNAcb1-3Galb1-4GlcNAcb1-3Galb1-4GlcNAcb-Sp0	264.5	29.0574	10.9858	0.411062
116	Gala1-3Galb1-4Glc-Sp10	20.25	10.3401	51.062	0.0314707														133	GlcNAcb1-6(Galb1-3)GalNAca-Sp8	261.75	29.8147	11.3905	0.406788
117	Gala1-3Galb-Sp8	17.5	7.14143	40.8082	0.0271969														191	GlcNAcb1-6GalNAca-Sp14	261.25	58.648	22.449	0.406011
118	Gala1-4(Fuca1-2)Galb1-4GlcNAcb-Sp8	28.5	21.1424	74.1838	0.0442921														527	GlcNAcb1-3Galb1-4GlcNAcb1-2Mana1-6(GlcNAcb1-3Galb1-4GlcNAcb1-2Mana1-3)Manb1-4GlcNAcb1-4GlcNAcb-Sp25	257.75	7.88987	3.06105	0.400572
119	Gala1-4Galb1-4GlcNAcb-Sp0	1889	47.0248	2.4894	2.93571														211	Mana1-6(Mana1-3)Mana1-6(Mana1-2Mana1-3)Manb1-4GlcNAcb1-4GlcNAcb-Sp12	255.25	33.2603	13.0305	0.396687
120	Gala1-4Galb1-4GlcNAcb-Sp8	773.5	48.0104	6.20691	1.2021														80	Fucb1-3GlcNAcb-Sp8	255	42.9185	16.8308	0.396298
121	Gala1-4Galb1-4Glcb-Sp0	254	96.8538	38.1314	0.394744														121	Gala1-4Galb1-4Glcb-Sp0	254	96.8538	38.1314	0.394744
122	GalNAca-Sp15	608.75	47.8635	7.86259	0.946065														542	GlcNAcb1-3Galb1-4GlcNAcb1-6(GlcNAcb1-3Galb1-3)GalNAca-Sp14	250.75	18.3916	7.33463	0.389693
123	Gala1-4GlcNAcb-Sp8	893.75	128.643	14.3936	1.38899														155	Galb1-4(6S)Glcb-Sp8	250.5	28.4898	11.3732	0.389305
124	Gala1-6Glcb-Sp8	41.25	20.7585	50.3237	0.064107														496	Galb1-3GlcNAca1-3Galb1-4GlcNAcb-Sp8	249.5	28.2666	11.3293	0.387751
125	Galb1-2Galb-Sp8	-6	31.8224	-530.374	-0.00932466														204	KDNa2-3Galb1-3GlcNAcb-Sp0	247.5	107.859	43.5796	0.384642
126	Galb1-3(Fuca1-4)GlcNAcb1-3Galb1-4(Fuca1-3)GlcNAcb-Sp0	61.25	14.2449	23.257	0.0951893														173	GlcNAca1-6Galb1-4GlcNAcb-Sp8	247	48.2355	19.5286	0.383865
127	Galb1-3GlcNAcb1-3Galb1-4(Fuca1-3)GlcNAcb-Sp0	73	46.6976	63.9693	0.11345														529	Fuca1-2Galb1-4GlcNAcb1-3Galb1-4GlcNAcb1-2Mana1-6(Fuca1-2Galb1-4GlcNAcb1-3Galb1-4GlcNAcb1-2Mana1-3)Manb1-4GlcNAcb1-4GlcNAcb-Sp24	239.25	13.8894	5.80541	0.371821
128	Galb1-3(Fuca1-4)GlcNAc-Sp0	107.5	35.1994	32.7437	0.167067														90	GalNAca1-3GalNAcb-Sp8	236.5	57.4137	24.2764	0.367547
129	Galb1-3(Fuca1-4)GlcNAc-Sp8	177.5	210.234	118.442	0.275855														472	Galb1-4GlcNAcb1-6(Galb1-4GlcNAcb1-2)Mana1-6(Galb1-4GlcNAcb1-2Mana1-3)Manb1-4GlcNAcb1-4(Fuca1-6)GlcNAcb-Sp24	236.5	107.72	45.5477	0.367547
130	Fuca1-4(Galb1-3)GlcNAcb-Sp8	228.75	59.6175	26.0623	0.355503														332	GlcNAca1-4Galb1-4GlcNAcb1-3Galb1-4GlcNAcb-Sp0	232	47.7982	20.6027	0.360554
131	Galb1-4GlcNAcb1-6GalNAc-Sp14	111.5	292.632	262.45	0.173283														130	Fuca1-4(Galb1-3)GlcNAcb-Sp8	228.75	59.6175	26.0623	0.355503
132	Galb1-4GlcNAcb1-6GalNAca-Sp8	314.5	46.9787	14.9376	0.488768														406	GalNAca1-3(Fuca1-2)Galb1-4(Fuca1-3)GlcNAcb1-3GalNAc-Sp14	222.75	43.2541	19.4182	0.346178
133	GlcNAcb1-6(Galb1-3)GalNAca-Sp8	261.75	29.8147	11.3905	0.406788														303	GlcNAcb1-4GlcNAcb-Sp12	218.25	21.7466	9.9641	0.339185
134	Neu5Aca2-6(Galb1-3)GalNAca-Sp14	-6	37.8242	-630.403	-0.00932466														338	Galb1-4GlcNAcb1-2Mana1-3Manb1-4GlcNAcb1-4GlcNAc-Sp12	217	126.731	58.4012	0.337242
135	Neu5Aca2-6(Galb1-3)GalNAca-Sp8	204.75	39.6264	19.3535	0.318204														463	Galb1-3GlcNAcb1-2Mana1-6(GlcNAcb1-4)(Galb1-3GlcNAcb1-2Mana1-3)Manb1-4GlcNAcb1-4GlcNAcb-Sp21	213	95.2715	44.7284	0.331025
136	Neu5Acb2-6(Galb1-3)GalNAca-Sp8	279.25	29.239	10.4705	0.433985														215	(3S)Galb1-4(Fuca1-3)(6S)GlcNAcb-Sp8	212.25	108.632	51.1812	0.32986
137	Neu5Aca2-6(Galb1-3)GlcNAcb1-4Galb1-4Glcb-Sp10	-16	74.628	-466.425	-0.0248658														46	(6S)GlcNAcb-Sp8	211.25	68.427	32.3915	0.328306
138	Galb1-3GalNAca-Sp14	3.25	47.5631	1463.48	0.00505086														481	Fuca1-2Galb1-4GlcNAcb1-6GalNAca-Sp14	208.75	333.564	159.791	0.324421
139	Galb1-3GalNAca-Sp16	195	134.546	68.998	0.303051														135	Neu5Aca2-6(Galb1-3)GalNAca-Sp8	204.75	39.6264	19.3535	0.318204
140	Galb1-3GalNAca-Sp8	487.75	32.2942	6.62106	0.758017														437	Fuca1-2Galb1-4GlcNAcb1-6(Fuca1-2Galb1-4GlcNAcb1-3)GalNAc-Sp14	199	34.919	17.5472	0.309268
141	Galb1-3GalNAcb-Sp8	593.25	54.9811	9.26777	0.921976														471	Mana1-6(Mana1-3)Manb1-4GlcNAcb1-4(Fuca1-6)GlcNAcb-Sp19	198.5	38.3884	19.3392	0.308491
142	Galb1-3GalNAcb1-3Gala1-4Galb1-4Glcb-Sp0	921	17.3781	1.88688	1.43134														99	Gala1-2Galb-Sp8	198.25	151.011	76.1719	0.308102
143	Galb1-3GalNAcb1-4(Neu5Aca2-3)Galb1-4Glcb-Sp0	59	13.9284	23.6074	0.0916925														354	Fuca1-4(Galb1-3)GlcNAcb1-2Mana1-6(Fuca1-4(Galb1-3)GlcNAcb1-2Mana1-3)Manb1-4GlcNAcb1-4(Fuca1-6)GlcNAcb-Sp22	196.5	30.5123	15.5279	0.305383
144	Galb1-3GalNAcb1-4Galb1-4Glcb-Sp8	469.5	37.4032	7.9666	0.729655														139	Galb1-3GalNAca-Sp16	195	134.546	68.998	0.303051
145	Galb1-3Galb-Sp8	1152.75	93.3001	8.0937	1.7915														160	Galb1-4GlcNAcb1-3Galb1-4(Fuca1-3)GlcNAcb1-3Galb1-4(Fuca1-3)GlcNAcb-Sp0	195	74.2832	38.094	0.303051
146	Galb1-3GlcNAcb1-3Galb1-4GlcNAcb-Sp0	111	127.598	114.953	0.172506														443	Gala1-3(Fuca1-2)Galb1-3GlcNAcb1-2Mana1-6(Gala1-3(Fuca1-2)Galb1-3GlcNAcb1-2Mana1-3)Manb1-4GlcNAcb1-4(Fuca1-6)GlcNAcb-Sp22	190.75	67.4901	35.3815	0.296447
147	Galb1-3GlcNAcb1-3Galb1-4Glcb-Sp10	1633	55.7554	3.41429	2.53786														330	GlcNAca1-4Galb1-4GlcNAcb1-3Galb1-4Glcb-Sp0	190.25	81.1886	42.6747	0.295669
148	Galb1-3GlcNAcb-Sp0	144.5	75.9232	52.542	0.224569														106	Gala1-3(Fuca1-2)Galb-Sp18	189.75	25.2768	13.3211	0.294892
149	Galb1-3GlcNAcb-Sp8	322.25	119.506	37.0847	0.500812														16	GlcNAcb-Sp8	185	88.5588	47.8696	0.28751
150	Galb1-4(Fuca1-3)GlcNAcb-Sp0	81.25	48.6921	59.9287	0.126271														473	Neu5Aca2-3Galb1-3GlcNAcb1-2Mana1-6(GlcNAcb1-4)(Neu5Aca2-3Galb1-3GlcNAcb1-2Mana1-3)Manb1-4GlcNAcb1-4GlcNAc-Sp21	184	76.7594	41.717	0.285956
151	Galb1-4(Fuca1-3)GlcNAcb-Sp8	42.5	34.1126	80.2648	0.0660497														476	Gala1-3Galb1-3GlcNAcb1-6GalNAca-Sp14	180.5	67.2433	37.2539	0.280517
152	Galb1-4(Fuca1-3)GlcNAcb1-3Galb1-4(Fuca1-3)GlcNAcb-Sp0	162.25	32.4178	19.9802	0.252154														198	Glcb1-6Glcb-Sp8	178.75	116.557	65.2068	0.277797
153	Galb1-4(Fuca1-3)GlcNAcb1-3Galb1-4(Fuca1-3)GlcNAcb1-3Galb1-4(Fuca1-3)GlcNAcb-Sp0	392.25	35.8085	9.129	0.6096														98	GalNAcb1-4GlcNAcb-Sp8	178	21.3698	12.0055	0.276632
154	Galb1-4(6S)Glcb-Sp0	435.25	335.341	77.0456	0.676426														129	Galb1-3(Fuca1-4)GlcNAc-Sp8	177.5	210.234	118.442	0.275855
155	Galb1-4(6S)Glcb-Sp8	250.5	28.4898	11.3732	0.389305														522	GlcNAcb1-3Galb1-4GlcNAcb1-6(GlcNAcb1-3)Galb1-4GlcNAc-Sp0	174.75	39.1014	22.3756	0.271581
156	Galb1-4GalNAca1-3(Fuca1-2)Galb1-4GlcNAcb-Sp8	789.25	77.2242	9.78451	1.22658														166	Galb1-4GlcNAcb1-6(Galb1-3)GalNAca-Sp8	172	47.6725	27.7166	0.267307
157	Galb1-4GalNAcb1-3(Fuca1-2)Galb1-4GlcNAcb-Sp8	285.75	6.65207	2.32793	0.444087														7	Rhaa-Sp8	170.25	87.481	51.3838	0.264587
158	Galb1-4GlcNAcb1-3GalNAc-Sp14	-113.5	116.712	-102.83	-0.176392														532	Galb1-3GlcNAcb1-3Galb1-4GlcNAcb1-2Mana1-6(Galb1-3GlcNAcb1-3Galb1-4GlcNAcb1-2Mana1-3)Manb1-4GlcNAcb1-4GlcNAc-Sp25	170	24.5357	14.4328	0.264199
159	Galb1-4GlcNAcb1-3GalNAca-Sp8	-8.25	11.644	-141.14	-0.0128214														196	Glca1-6Glca1-6Glcb-Sp8	165	65.9343	39.9602	0.256428
160	Galb1-4GlcNAcb1-3Galb1-4(Fuca1-3)GlcNAcb1-3Galb1-4(Fuca1-3)GlcNAcb-Sp0	195	74.2832	38.094	0.303051														1	Gala-Sp8	164	89.2151	54.3994	0.254874
161	Galb1-4GlcNAcb1-3Galb1-4GlcNAcb1-3Galb1-4GlcNAcb-Sp0	-50.25	16.1735	-32.1861	-0.078094														152	Galb1-4(Fuca1-3)GlcNAcb1-3Galb1-4(Fuca1-3)GlcNAcb-Sp0	162.25	32.4178	19.9802	0.252154
162	Galb1-4GlcNAcb1-3Galb1-4GlcNAcb-Sp0	326.5	78.1985	23.9505	0.507417														548	(3S)GlcAb1-3Galb1-4GlcNAcb1-2Mana-Sp0	161	44.3396	27.5401	0.250212
163	Galb1-4GlcNAcb1-3Galb1-4Glcb-Sp0	388.25	155.956	40.1689	0.603383														521	Neu5Aca2-3Galb1-4(Fuca1-3)GlcNAcb1-2Mana-Sp0	160.75	98.9794	61.5735	0.249823
164	Galb1-4GlcNAcb1-3Galb1-4Glcb-Sp8	1579	124.823	7.90516	2.45394														259	Neu5Aca2-6GalNAca-Sp8	160	46.6762	29.1726	0.248658
165	Galb1-4GlcNAcb1-6(Galb1-3)GalNAc-Sp14	26.25	2.75379	10.4906	0.0407954														278	Neu5Gca2-6GalNAca-Sp0	158	42.9496	27.1833	0.245549
166	Galb1-4GlcNAcb1-6(Galb1-3)GalNAca-Sp8	172	47.6725	27.7166	0.267307														408	Fuca1-2Galb1-4GlcNAcb1-2Mana1-6(Fuca1-2Galb1-4GlcNAcb1-2Mana1-3)Manb1-4GlcNAcb1-4(Fuca1-6)GlcNAcb-Sp22	158	12.9872	8.21973	0.245549
167	Galb1-4GlcNAcb-Sp0	10.5	5.06623	48.2498	0.0163182														29	(3S)Galb1-3GlcNAcb-Sp0	155	20.2155	13.0423	0.240887
168	Galb1-4GlcNAcb-Sp8	89	41.336	46.445	0.138316														455	Gala1-3(Fuca1-2)Galb1-3GalNAca-Sp8	155	145.906	94.1331	0.240887
169	Galb1-4GlcNAcb-Sp23	10.5	16.9017	160.968	0.0163182														285	Galb1-4(Fuca1-3)GlcNAcb1-3Galb1-3(Fuca1-4)GlcNAcb-Sp0	153.25	25.1048	16.3816	0.238167
170	Galb1-4Glcb-Sp0	1893.5	103.388	5.46013	2.94271														488	Fuca1-2(6S)Galb1-3(6S)GlcNAcb-Sp0	153.25	57.046	37.2242	0.238167
171	Galb1-4Glcb-Sp8	1372.25	268.1	19.5373	2.13263														501	GalNAcb1-4(6S)GlcNAc-Sp8	153	14.9889	9.79666	0.237779
172	GlcNAca1-3Galb1-4GlcNAcb-Sp8	679.5	44.0189	6.47814	1.05602														78	Fuca1-3GlcNAcb-Sp8	151.5	40.1207	26.4823	0.235448
173	GlcNAca1-6Galb1-4GlcNAcb-Sp8	247	48.2355	19.5286	0.383865														357	Galb1-4(Fuca1-3)GlcNAcb1-6(Fuca1-2Galb1-4GlcNAcb1-3)Galb1-4Glc-Sp21	150.5	122.22	81.2091	0.233894
174	GlcNAcb1-2Galb1-3GalNAca-Sp8	630.75	94.0651	14.9132	0.980255														103	Gala1-3(Fuca1-2)Galb1-4(Fuca1-3)GlcNAcb-Sp8	147	108.003	73.4715	0.228454
175	GlcNAcb1-6(GlcNAcb1-3)GalNAca-Sp14	74	14.0238	18.9511	0.115004														415	Gala1-3(Fuca1-2)Galb1-4GlcNAcb1-2Mana1-6(Gala1-3(Fuca1-2)Galb1-4GlcNAcb1-2Mana1-3)Manb1-4GlcNAcb1-4(Fuca1-6)GlcNAcb-Sp22	146.75	13.5247	9.21613	0.228066
176	GlcNAcb1-6(GlcNAcb1-3)GalNAca-Sp8	314.5	74.7908	23.7809	0.488768														19	(3S)Galb1-4(6S)Glcb-Sp8	146.25	70.7549	48.3794	0.227289
177	GlcNAcb1-6(GlcNAcb1-3)Galb1-4GlcNAcb-Sp8	30.25	59.7683	197.581	0.0470118														148	Galb1-3GlcNAcb-Sp0	144.5	75.9232	52.542	0.224569
178	GlcNAcb1-3GalNAca-Sp14	78	36.0648	46.2369	0.121221														505	(6P)Galb1-4GlcNAcb-SP0	144	100.83	70.0208	0.223792
179	GlcNAcb1-3GalNAca-Sp8	307.25	84.0808	27.3656	0.4775														77	Fuca1-2Galb-Sp8	141.75	97.5649	68.8289	0.220295
180	GlcNAcb1-3Galb-Sp8	832.25	158.256	19.0154	1.29341														358	Galb1-4GlcNAcb1-2Mana1-6(Galb1-4GlcNAcb1-4(Galb1-4GlcNAcb1-2)Mana1-3)Manb1-4GlcNAcb1-4GlcNAc-Sp21	140.75	13.0735	9.28846	0.218741
181	GlcNAcb1-3Galb1-4GlcNAcb-Sp0	641.5	60.6438	9.45343	0.996962														493	GalNAca1-3(Fuca1-2)Galb1-3GlcNAcb1-6GalNAca-Sp14	140.75	59.4047	42.2058	0.218741
182	GlcNAcb1-3Galb1-4GlcNAcb-Sp8	300	518.812	172.937	0.466233														42	(6S)Galb1-4Glcb-Sp8	139	40.0583	28.8189	0.216021
183	GlcNAcb1-3Galb1-4GlcNAcb1-3Galb1-4GlcNAcb-Sp0	354.5	144.403	40.7344	0.550932														453	Neu5Aca2-6Galb1-4GlcNAcb1-6(Neu5Aca2-6Galb1-4GlcNAcb1-2)Mana1-6(GlcNAcb1-4)(Neu5Aca2-6Galb1-4GlcNAcb1-2Mana1-3)Manb1-4GlcNAcb1-4GlcNAcb-Sp21	137.25	238.232	173.575	0.213302
184	GlcNAcb1-3Galb1-4Glcb-Sp0	627.75	452.962	72.1565	0.975593														337	Neu5Aca2-6Galb1-4GlcNAcb1-2Mana1-3Manb1-4GlcNAcb1-4GlcNAc-Sp12	134.5	37.1439	27.6163	0.209028
185	GlcNAcb1-4-MDPLys	13604	786.772	5.78339	21.1421														477	Galb1-3(Fuca1-4)GlcNAcb1-6GalNAca-Sp14	134.5	46.5797	34.6317	0.209028
186	GlcNAcb1-6(GlcNAcb1-4)GalNAca-Sp8	52.75	92.2221	174.829	0.0819793														301	GlcNAcb1-3Man-Sp10	133.5	163.082	122.159	0.207474
187	GlcNAcb1-4Galb1-4GlcNAcb-Sp8	1909.25	111.539	5.84202	2.96718														462	GlcNAcb1-6(GlcNAcb1-2)Mana1-6(GlcNAcb1-2Mana1-3)Manb1-4GlcNAcb1-4(Fuca1-6)GlcNAcb-Sp24	133.25	25.786	19.3516	0.207085
188	GlcNAcb1-4GlcNAcb1-4GlcNAcb1-4GlcNAcb1-4GlcNAcb1-4GlcNAcb1-Sp8	424.5	109.917	25.8932	0.65972														552	Galb1-4GlcNAcb1-3Galb1-4GlcNAcb1-3GalNAca-Sp14	130	21.4631	16.5101	0.202034
189	GlcNAcb1-4GlcNAcb1-4GlcNAcb1-4GlcNAcb1-4GlcNAcb1-Sp8	616	49.295	8.00244	0.957332														296	Galb1-4GlcNAca1-6Galb1-4GlcNAcb-Sp0	129	37.3452	28.9498	0.20048
190	GlcNAcb1-4GlcNAcb1-4GlcNAcb-Sp8	651.25	53.4252	8.20348	1.01211														69	Fuca1-2Galb1-4(Fuca1-3)GlcNAcb1-3Galb1-4(Fuca1-3)GlcNAcb1-3Galb1-4(Fuca1-3)GlcNAcb-Sp0	128.25	72.3343	56.401	0.199315
191	GlcNAcb1-6GalNAca-Sp14	261.25	58.648	22.449	0.406011														362	GalNAca1-3(Fuca1-2)Galb1-3GlcNAcb1-2Mana1-6(GalNAca1-3(Fuca1-2)Galb1-3GlcNAcb1-2Mana1-3)Manb1-4GlcNAcb1-4GlcNAcb-Sp20	128	94.7523	74.0252	0.198926
192	GlcNAcb1-6GalNAca-Sp8	581.75	67.6972	11.6368	0.904104														203	GlcAb1-6Galb-Sp8	125	90.2478	72.1982	0.194264
193	GlcNAcb1-6Galb1-4GlcNAcb-Sp8	328.5	33	10.0457	0.510525														551	Galb1-4GlcNAcb1-3Galb1-4GlcNAcb1-2Mana1-6(Galb1-4GlcNAcb1-3Galb1-4GlcNAcb1-2Mana1-3)Manb1-4GlcNAcb1-4(Fuca1-6)GlcNAcb-Sp24	121.75	10.8743	8.93165	0.189213
194	Glca1-4Glcb-Sp8	458	122.692	26.7887	0.711782														482	Gala1-3Galb1-4GlcNAcb1-6GalNAca-Sp14	120.75	39.6852	32.8656	0.187659
195	Glca1-4Glca-Sp8	2440	116.896	4.79082	3.79203														414	Fuca1-2Galb1-3GlcNAcb1-2Mana1-6(Fuca1-2Galb1-3GlcNAcb1-2Mana1-3)Manb1-4GlcNAcb1-4(Fuca1-6)GlcNAcb-Sp22	119	43.0736	36.1963	0.184939
196	Glca1-6Glca1-6Glcb-Sp8	165	65.9343	39.9602	0.256428														461	Fuca1-2Galb1-3(Fuca1-4)GlcNAcb1-2Mana1-6(Fuca1-2Galb1-3(Fuca1-4)GlcNAcb1-2Mana1-3)Manb1-4GlcNAcb1-4(Fuca1-6)GlcNAcb1-4(Fuca1-6)GlcNAcb-Sp19	116	8.44591	7.28095	0.180277
197	Glcb1-4Glcb-Sp8	1202	190.065	15.8124	1.86804														374	Galb1-4(Fuca1-3)GlcNAcb1-6(Fuca1-4(Fuca1-2Galb1-3)GlcNAcb1-3)Galb1-4Glc-Sp21	115.5	46.5152	40.2729	0.1795
198	Glcb1-6Glcb-Sp8	178.75	116.557	65.2068	0.277797														475	Galb1-3GlcNAcb1-6GalNAca-Sp14	114.75	52.0344	45.3459	0.178334
199	G-ol-Sp8	2.5	10.1489	405.956	0.00388528														115	Gala1-3Galb1-4Glcb-Sp0	111.5	26.6396	23.892	0.173283
200	GlcAa-Sp8	18.5	26.032	140.714	0.028751														131	Galb1-4GlcNAcb1-6GalNAc-Sp14	111.5	292.632	262.45	0.173283
201	GlcAb-Sp8	32.75	7.67572	23.4373	0.0508971														146	Galb1-3GlcNAcb1-3Galb1-4GlcNAcb-Sp0	111	127.598	114.953	0.172506
202	GlcAb1-3Galb-Sp8	-112.5	97.4354	-86.6093	-0.174837														270	Galb1-3(Fuca1-4)GlcNAcb1-3Galb1-3(Fuca1-4)GlcNAcb-Sp0	111	49.1053	44.239	0.172506
203	GlcAb1-6Galb-Sp8	125	90.2478	72.1982	0.194264														363	Gala1-3(Fuca1-2)Galb1-3GlcNAcb1-2Mana1-6(Gala1-3(Fuca1-2)Galb1-3GlcNAcb1-2Mana1-3)Manb1-4GlcNAcb1-4GlcNAcb-Sp20	110.75	36.7639	33.1954	0.172118
204	KDNa2-3Galb1-3GlcNAcb-Sp0	247.5	107.859	43.5796	0.384642														241	Neu5Aca2-3Galb1-3GalNAcb1-3Gala1-4Galb1-4Glcb-Sp0	108.5	18.1567	16.7343	0.168621
205	KDNa2-3Galb1-4GlcNAcb-Sp0	56.75	13.4505	23.7014	0.0881958														128	Galb1-3(Fuca1-4)GlcNAc-Sp0	107.5	35.1994	32.7437	0.167067
206	Mana1-2Mana1-2Mana1-3Mana-Sp9	366.75	49.1486	13.4011	0.56997														411	Gala1-3(Fuca1-2)Galb1-3GlcNAcb1-3GalNAc-Sp14	107.25	55.211	51.4787	0.166678
207	Mana1-2Mana1-6(Mana1-2Mana1-3)Mana-Sp9	40.5	10.4722	25.8572	0.0629415														27	(3S)Galb1-3(Fuca1-4)GlcNAcb-Sp8	106.5	50.2693	47.2012	0.165513
208	Mana1-2Mana1-3Mana-Sp9	47	9.0185	19.1883	0.0730432														389	Galb1-4(Fuca1-3)GlcNAcb1-3GalNAca-Sp14	106.5	29.6479	27.8384	0.165513
209	Mana1-6(Mana1-3)Mana-Sp9	12	16.1452	134.543	0.0186493														460	Fuca1-2Galb1-4(Fuca1-3)GlcNAcb1-2Mana1-6(Fuca1-2Galb1-4(Fuca1-3)GlcNAcb1-2Mana1-3)Manb1-4GlcNAcb1-4(Fuca1-6)GlcNAcb-Sp24	106.5	28.688	26.9371	0.165513
210	Mana1-2Mana1-2Mana1-6(Mana1-3)Mana-Sp9	13.75	10.5317	76.5942	0.021369														238	Neu5Aca2-6(Neu5Aca2-3Galb1-3)GalNAca-Sp14	104.5	26.2107	25.082	0.162405
211	Mana1-6(Mana1-3)Mana1-6(Mana1-2Mana1-3)Manb1-4GlcNAcb1-4GlcNAcb-Sp12	255.25	33.2603	13.0305	0.396687														512	Gala1-3(Fuca1-2)Galb1-3GlcNAcb1-6GalNAc-Sp14	104.5	36.7831	35.1992	0.162405
212	Mana1-6(Mana1-3)Mana1-6(Mana1-3)Manb1-4GlcNAcb1-4GlcNAcb-Sp12	8.5	11.0905	130.477	0.0132099														213	Manb1-4GlcNAcb-Sp0	103	60.5915	58.8267	0.160073
213	Manb1-4GlcNAcb-Sp0	103	60.5915	58.8267	0.160073														72	Fuca1-2Galb1-4GlcNAcb1-3Galb1-4GlcNAcb-Sp0	102.25	18.0254	17.6288	0.158908
214	Neu5Aca2-3Galb1-4GlcNAcb1-3Galb1-4(Fuca1-3)GlcNAcb-Sp0	9.75	3.77492	38.7171	0.0151526														113	Gala1-3Galb1-3GlcNAcb-Sp0	96.75	17.9884	18.5927	0.15036
215	(3S)Galb1-4(Fuca1-3)(6S)GlcNAcb-Sp8	212.25	108.632	51.1812	0.32986														247	Neu5Aca2-3Galb1-4(Fuca1-3)GlcNAcb1-3Galb1-4(Fuca1-3)GlcNAcb1-3Galb1-4(Fuca1-3)GlcNAcb-Sp0	95.75	196.278	204.99	0.148806
216	Fuca1-2(6S)Galb1-4GlcNAcb-Sp0	25.25	15.5858	61.7259	0.0392413														21	Galb1-4GlcNAcb1-6(Galb1-4GlcNAcb1-3)GalNAca-Sp8	94.75	13.5247	14.2741	0.147252
217	Fuca1-2Galb1-4(6S)GlcNAcb-Sp8	31.75	128.601	405.043	0.049343														387	Neu5Aca2-3Galb1-3GlcNAcb1-3GalNAca-Sp14	94.25	26.1582	27.754	0.146475
218	Fuca1-2(6S)Galb1-4(6S)Glcb-Sp0	48.25	54.4266	112.801	0.0749858														403	GalNAca1-3GalNAcb1-3Gala1-4Galb1-4Glcb-Sp0	91.5	159.759	174.6	0.142201
219	Neu5Aca2-3Galb1-3GalNAca-Sp14	0.25	2.36291	945.163	0.000388528														11	Galb-Sp8	90.25	58.3288	64.6303	0.140258
220	Neu5Aca2-3Galb1-3GalNAca-Sp8	7.25	6.5	89.6552	0.0112673														331	GlcNAca1-4Galb1-4GlcNAcb1-3Galb1-4(Fuca1-3)GlcNAcb1-3Galb1-4(Fuca1-3)GlcNAcb-Sp0	90	16.2686	18.0762	0.13987
221	GalNAcb1-4(Neu5Aca2-8Neu5Aca2-8Neu5Aca2-8Neu5Aca2-3)Galb1-4Glcb-Sp0	16.75	6.5	38.806	0.0260313														421	GlcNAcb1-6(GlcNAcb1-2)Mana1-6(GlcNAcb1-4)(GlcNAcb1-2Mana1-3)Manb1-4GlcNAcb1-4GlcNAc-Sp21	89.25	119.943	134.39	0.138704
222	GalNAcb1-4(Neu5Aca2-8Neu5Aca2-8Neu5Aca2-3)Galb1-4Glcb-Sp0	-48.25	57.3665	-118.894	-0.0749858														168	Galb1-4GlcNAcb-Sp8	89	41.336	46.445	0.138316
223	Neu5Aca2-8Neu5Aca2-8Neu5Aca2-3Galb1-4Glcb-Sp0	5.75	2.98608	51.9318	0.00893613														6	Fuca-Sp9	87.25	62.7926	71.9687	0.135596
224	GalNAcb1-4(Neu5Aca2-8Neu5Aca2-3)Galb1-4Glcb-Sp0	-7	24.7252	-353.217	-0.0108788														553	Galb1-4GlcNAcb1-3Galb1-4GlcNAcb1-6(Galb1-3)GalNAca-Sp14	87.25	21.0772	24.1573	0.135596
225	Neu5Aca2-8Neu5Aca2-8Neu5Aca-Sp8	32.75	10.5633	32.2544	0.0508971														24	(3S)Galb1-4Glcb-Sp8	87	52.9717	60.887	0.135208
226	GalNAcb1-4(Neu5Aca2-3)Galb1-4GlcNAcb-Sp0	14	9.4163	67.2593	0.0217575														295	GlcNAcb1-6(Galb1-4GlcNAcb1-3)Galb1-4GlcNAc-Sp0	86.5	56.6892	65.5367	0.134431
227	GalNAcb1-4(Neu5Aca2-3)Galb1-4GlcNAcb-Sp8	9215.75	2751.95	29.8614	14.3223														438	Gala1-3(Fuca1-2)Galb1-4GlcNAcb1-6(Gala1-3(Fuca1-2)Galb1-4GlcNAcb1-3)GalNAc-Sp14	85.25	18.8392	22.0988	0.132488
228	GalNAcb1-4(Neu5Aca2-3)Galb1-4Glcb-Sp0	7.75	8.01561	103.427	0.0120444														350	Fuca1-2Galb1-4GlcNAcb1-2Mana1-6(Fuca1-2Galb1-4GlcNAcb1-2Mana1-3)Manb1-4GlcNAcb1-4GlcNAcb-Sp20	85	38.7384	45.5746	0.132099
229	Neu5Aca2-3Galb1-3GalNAcb1-4(Neu5Aca2-3)Galb1-4Glcb-Sp0	9.75	13.4505	137.954	0.0151526														273	Neu5Gca2-3Galb1-3(Fuca1-4)GlcNAcb-Sp0	83.25	30.4124	36.5315	0.12938
230	Neu5Aca2-6(Neu5Aca2-3)GalNAca-Sp8	20	8.98146	44.9073	0.0310822														487	Fuca1-2Galb1-3(6S)GlcNAcb-Sp0	82.75	28.0164	33.8566	0.128603
231	Neu5Aca2-3GalNAca-Sp8	21.75	5.37742	24.7238	0.0338019														92	GalNAca1-4(Fuca1-2)Galb1-4GlcNAcb-Sp8	82.5	94.7998	114.909	0.128214
232	Neu5Aca2-3GalNAcb1-4GlcNAcb-Sp0	31.75	9.56992	30.1415	0.049343														355	Neu5Aca2-6GlcNAcb1-4GlcNAc-Sp21	81.75	2.98608	3.6527	0.127049
233	Neu5Aca2-3Galb1-3(6S)GlcNAc-Sp8	-28	6.27163	-22.3987	-0.0435151														540	Galb1-4GlcNAcb1-3Galb1-4GlcNAcb1-6(Galb1-4GlcNAcb1-3Galb1-4GlcNAcb1-2)Mana1-6(Galb1-4GlcNAcb1-3Galb1-4GlcNAcb1-2Mana1-3)Manb1-4GlcNAcb1-4GlcNAc-Sp24	81.75	105.424	128.959	0.127049
234	Neu5Aca2-3Galb1-3(Fuca1-4)GlcNAcb-Sp8	59.5	8.42615	14.1616	0.0924696														150	Galb1-4(Fuca1-3)GlcNAcb-Sp0	81.25	48.6921	59.9287	0.126271
235	Neu5Aca2-3Galb1-3(Fuca1-4)GlcNAcb1-3Galb1-4(Fuca1-3)GlcNAcb-Sp0	29.5	15.0222	50.9227	0.0458463														560	Neu5Aca2-6Galb1-4GlcNAcb1-6(Galb1-3)GalNAca-Sp14	79.5	16.5831	20.8593	0.123552
236	Neu5Aca2-3Galb1-4(Neu5Aca2-3Galb1-3)GlcNAcb-Sp8	1.75	3.20156	182.946	0.00271969														102	Gala1-3(Fuca1-2)Galb1-4(Fuca1-3)GlcNAcb-Sp0	79	27.3983	34.6814	0.122775
237	Neu5Aca2-3Galb1-3(6S)GalNAca-Sp8	7.25	16.3987	226.189	0.0112673														329	GlcNAca1-4Galb1-3GlcNAcb-Sp0	79	8.64099	10.938	0.122775
238	Neu5Aca2-6(Neu5Aca2-3Galb1-3)GalNAca-Sp14	104.5	26.2107	25.082	0.162405														178	GlcNAcb1-3GalNAca-Sp14	78	36.0648	46.2369	0.121221
239	Neu5Aca2-6(Neu5Aca2-3Galb1-3)GalNAca-Sp8	3	9.59166	319.722	0.00466233														397	Gala1-3(Fuca1-2)Galb1-4(Fuca1-3)Glcb-Sp21	76	46.0941	60.6501	0.118112
240	Neu5Aca2-3Galb-Sp8	4.75	5.5	115.789	0.00738202														175	GlcNAcb1-6(GlcNAcb1-3)GalNAca-Sp14	74	14.0238	18.9511	0.115004
241	Neu5Aca2-3Galb1-3GalNAcb1-3Gala1-4Galb1-4Glcb-Sp0	108.5	18.1567	16.7343	0.168621														127	Galb1-3GlcNAcb1-3Galb1-4(Fuca1-3)GlcNAcb-Sp0	73	46.6976	63.9693	0.11345
242	Neu5Aca2-3Galb1-3GlcNAcb1-3Galb1-4GlcNAcb-Sp0	-132.75	204.255	-153.865	-0.206308														22	GlcNAcb1-6(GlcNAcb1-4)(GlcNAcb1-3)GlcNAc-Sp8	72.5	29.2404	40.3316	0.112673
243	Fuca1-2(6S)Galb1-4Glcb-Sp0	4	20.4124	510.31	0.00621644														274	Neu5Gca2-3Galb1-3GlcNAcb-Sp0	72	26.7955	37.216	0.111896
244	Neu5Aca2-3Galb1-3GlcNAcb-Sp0	-121	165.556	-136.823	-0.188047														556	GlcNAcb1-3Galb1-4GlcNAcb1-6(Galb1-3)GalNAca-Sp14	71.75	21.0139	29.2876	0.111507
245	Neu5Aca2-3Galb1-4(6S)GlcNAcb-Sp8	-19.75	46.6717	-236.313	-0.0306937														356	Neu5Aca2-6GlcNAcb1-4GlcNAcb1-4GlcNAc-Sp21	70	8.67948	12.3993	0.108788
246	Neu5Aca2-3Galb1-4(Fuca1-3)(6S)GlcNAcb-Sp8	14	22.1058	157.899	0.0217575														367	Neu5Aca2-3Galb1-4(Fuca1-3)GlcNAcb1-3GalNAca-Sp14	70	17.3013	24.7161	0.108788
247	Neu5Aca2-3Galb1-4(Fuca1-3)GlcNAcb1-3Galb1-4(Fuca1-3)GlcNAcb1-3Galb1-4(Fuca1-3)GlcNAcb-Sp0	95.75	196.278	204.99	0.148806														545	GlcNAb1-3Galb1-3GalNAc-Sp14	70	34.6218	49.4597	0.108788
248	Neu5Aca2-3Galb1-4(Fuca1-3)GlcNAcb-Sp0	38.5	3.69685	9.6022	0.0598332														430	GalNAcb1-6GalNAcb-Sp8	69.5	27.8867	40.1247	0.108011
249	Neu5Aca2-3Galb1-4(Fuca1-3)GlcNAcb-Sp8	-26.75	100.434	-375.453	-0.0415724														343	Galb1-3GlcNAcb1-2Mana1-6(Galb1-3GlcNAcb1-2Mana1-3)Manb1-4GlcNAcb1-4(Fuca1-6)GlcNAcb-Sp22	67.5	5.32291	7.88579	0.104902
250	Neu5Aca2-3Galb1-4(Fuca1-3)GlcNAcb1-3Galb-Sp8	-0.25	7.5	-3000	-0.000388528														509	Gala1-3(Fuca1-2)Galb1-4GlcNAcb1-2Mana-Sp0	66.75	9.17878	13.751	0.103737
251	Neu5Aca2-3Galb1-4(Fuca1-3)GlcNAcb1-3Galb1-4GlcNAcb-Sp8	57.5	15.4164	26.8112	0.0893613														396	GalNAcb1-3Gala1-6Galb1-4Glcb-Sp8	64	29.0746	45.4291	0.0994631
252	Neu5Aca2-3Galb1-4GlcNAcb1-3Galb1-4GlcNAcb1-3Galb1-4GlcNAcb-Sp0	272	56.4447	20.7517	0.422718														100	Gala1-3(Fuca1-2)Galb1-3GlcNAcb-Sp0	63.75	19.38	30.4	0.0990745
253	Neu5Aca2-3Galb1-4GlcNAcb-Sp0	-11.25	19.6193	-174.394	-0.0174837														287	Neu5Aca2-3Galb1-3GlcNAcb1-3Galb1-3GlcNAcb-Sp0	63.25	12.9968	20.5483	0.0982975
254	Neu5Aca2-3Galb1-4GlcNAcb-Sp8	8.5	4.50925	53.05	0.0132099														341	GlcNAcb1-2Mana1-6(GlcNAcb1-2Mana1-3)Manb1-4GlcNAcb1-4(Fuca1-6)GlcNAcb-Sp22	62.5	12.7148	20.3437	0.0971319
255	Neu5Aca2-3Galb1-4GlcNAcb1-3Galb1-4GlcNAcb-Sp0	-14.75	32.0143	-217.046	-0.0229231														413	Gala1-3Galb1-3GlcNAcb1-3GalNAc-Sp14	62	11.3431	18.2954	0.0963548
256	Fuca1-2Galb1-4(6S)Glcb-Sp0	49.5	16.2583	32.8451	0.0769285														504	Galb1-4(6P)GlcNAcb-Sp0	61.5	45.7712	74.4247	0.0955778
257	Neu5Aca2-3Galb1-4Glcb-Sp0	5	5.94418	118.884	0.00777055														126	Galb1-3(Fuca1-4)GlcNAcb1-3Galb1-4(Fuca1-3)GlcNAcb-Sp0	61.25	14.2449	23.257	0.0951893
258	Neu5Aca2-3Galb1-4Glcb-Sp8	15.5	6.45497	41.645	0.0240887														266	Neu5Aca2-6Galb1-4Glcb-Sp8	60.75	30.8045	50.707	0.0944122
259	Neu5Aca2-6GalNAca-Sp8	160	46.6762	29.1726	0.248658														351	Fuca1-2Galb1-4(Fuca1-3)GlcNAcb1-2Mana1-6(Fuca1-2Galb1-4(Fuca1-3)GlcNAcb1-2Mana1-3)Manb1-4GlcNAcb1-4GlcNAb-Sp20	60.75	20.4837	33.7181	0.0944122
260	Neu5Aca2-6GalNAcb1-4GlcNAcb-Sp0	11.25	6.65207	59.1295	0.0174837														320	Neu5Aca2-3Galb1-3(Fuca1-4)GlcNAcb1-3Galb1-3(Fuca1-4)GlcNAcb-Sp0	60.25	20.1225	33.3984	0.0936351
261	Neu5Aca2-6Galb1-4(6S)GlcNAcb-Sp8	-26.25	44.7763	-170.576	-0.0407954														385	GlcNAcb1-2Mana1-6(Galb1-4GlcNAcb1-2Mana1-3)Manb1-4GlcNAcb1-4GlcNAc-Sp12	60	89.2674	148.779	0.0932466
262	Neu5Aca2-6Galb1-4GlcNAcb-Sp8	22.25	6.29153	28.2765	0.034579														489	Neu5Aca2-6GalNAcb1-4(6S)GlcNAcb-Sp8	60	8.52447	14.2075	0.0932466
263	Neu5Aca2-6Galb1-4GlcNAcb1-3Galb1-4(Fuca1-3)GlcNAcb1-3Galb1-4(Fuca1-3)GlcNAcb-Sp0	-176	114.694	-65.1669	-0.273523														234	Neu5Aca2-3Galb1-3(Fuca1-4)GlcNAcb-Sp8	59.5	8.42615	14.1616	0.0924696
264	Neu5Aca2-6Galb1-4GlcNAcb1-3Galb1-4GlcNAcb-Sp0	33.75	14.7507	43.7058	0.0524512														143	Galb1-3GalNAcb1-4(Neu5Aca2-3)Galb1-4Glcb-Sp0	59	13.9284	23.6074	0.0916925
265	Neu5Aca2-6Galb1-4Glcb-Sp0	-251.5	223.028	-88.6793	-0.390859														395	Galb1-3GlcNAca1-6Galb1-4GlcNAcb-Sp0	59	11.1654	18.9244	0.0916925
266	Neu5Aca2-6Galb1-4Glcb-Sp8	60.75	30.8045	50.707	0.0944122														251	Neu5Aca2-3Galb1-4(Fuca1-3)GlcNAcb1-3Galb1-4GlcNAcb-Sp8	57.5	15.4164	26.8112	0.0893613
267	Neu5Aca2-6Galb-Sp8	-64.25	233.941	-364.11	-0.0998516														557	GlcNAcb1-3Galb1-4GlcNAcb1-6(GlcNAcb1-3Galb1-4GlcNAcb1-3)GalNAca-Sp14	57.5	42.7278	74.3093	0.0893613
268	Neu5Aca2-8Neu5Aca-Sp8	6.25	25.0915	401.464	0.00971319														44	(6S)Galb1-4(6S)Glcb-Sp8	57	23.3666	40.9941	0.0885843
269	Neu5Aca2-8Neu5Aca2-3Galb1-4Glcb-Sp0	5.5	20.4042	370.986	0.00854761														400	Neu5Aca2-3Galb1-3GalNAcb1-4(Neu5Aca2-8Neu5Aca2-3)Galb1-4Glcb-Sp0	57	61.887	108.574	0.0885843
270	Galb1-3(Fuca1-4)GlcNAcb1-3Galb1-3(Fuca1-4)GlcNAcb-Sp0	111	49.1053	44.239	0.172506														205	KDNa2-3Galb1-4GlcNAcb-Sp0	56.75	13.4505	23.7014	0.0881958
271	Neu5Acb2-6GalNAca-Sp8	319.5	150.795	47.197	0.496538														288	Neu5Aca2-3Galb1-4GlcNAcb1-3Galb1-3GlcNAcb-Sp0	56	12.7279	22.7284	0.0870302
272	Neu5Acb2-6Galb1-4GlcNAcb-Sp8	13.5	12.7932	94.7646	0.0209805														65	Fuca1-2Galb1-3GlcNAcb1-3Galb1-4Glcb-Sp8	55.75	52.2964	93.8053	0.0866416
273	Neu5Gca2-3Galb1-3(Fuca1-4)GlcNAcb-Sp0	83.25	30.4124	36.5315	0.12938														361	Gala1-3Galb1-4(Fuca1-3)GlcNAcb1-2Mana1-6(Gala1-3Galb1-4(Fuca1-3)GlcNAcb1-2Mana1-3)Manb1-4GlcNAcb1-4GlcNAcb-Sp20	55.75	35.2739	63.2716	0.0866416
274	Neu5Gca2-3Galb1-3GlcNAcb-Sp0	72	26.7955	37.216	0.111896														58	Fuca1-2Galb1-3GalNAcb1-3Gala1-4Galb1-4Glcb-Sp9	55.5	39.3065	70.8225	0.0862531
275	Neu5Gca2-3Galb1-4(Fuca1-3)GlcNAcb-Sp0	18.25	12.79	70.082	0.0283625														457	Glca1-6Glca1-6Glca1-6Glcb-Sp10	55.5	15.7797	28.432	0.0862531
276	Neu5Gca2-3Galb1-4GlcNAcb-Sp0	39.75	19.9395	50.1622	0.0617759														364	Fuca1-4(Fuca1-2Galb1-3)GlcNAcb1-2Mana1-3(Fuca1-4(Fuca1-2Galb1-3)GlcNAcb1-2Mana1-3)Manb1-4GlcNAcb1-4GlcNAcb-Sp19	54.25	9.53502	17.5761	0.0843105
277	Neu5Gca2-3Galb1-4Glcb-Sp0	-18.75	89.6117	-477.929	-0.0291396														349	Fuca1-2Galb1-3GlcNAcb1-2Mana1-6(Fuca1-2Galb1-3GlcNAcb1-2Mana1-3)Manb1-4GlcNAcb1-4GlcNAcb-Sp20	53.25	2.21736	4.16405	0.0827564
278	Neu5Gca2-6GalNAca-Sp0	158	42.9496	27.1833	0.245549														186	GlcNAcb1-6(GlcNAcb1-4)GalNAca-Sp8	52.75	92.2221	174.829	0.0819793
279	Neu5Gca2-6Galb1-4GlcNAcb-Sp0	-66.75	45.0731	-67.5252	-0.103737														33	(3S)Galb1-4(6S)GlcNAcb-Sp0	52.5	9.29157	17.6982	0.0815908
280	Neu5Gca-Sp8	26.75	15.6498	58.504	0.0415724														97	GalNAcb1-4GlcNAcb-Sp0	52.5	11.0905	21.1248	0.0815908
281	Neu5Aca2-3Galb1-4GlcNAcb1-6(Galb1-3)GalNAca-Sp14	43.5	22.3979	51.4895	0.0676038														417	Galb1-4GlcNAcb1-6(Fuca1-2Galb1-3GlcNAcb1-3)Galb1-4Glc-Sp21	51.25	14.3846	28.0675	0.0796481
282	Galb1-3GlcNAcb1-3Galb1-3GlcNAcb-Sp0	40	15.0997	37.7492	0.0621644														38	(6S)(4S)Galb1-4GlcNAcb-Sp0	50.75	25.8505	50.937	0.0788711
283	Galb1-4(Fuca1-3)(6S)GlcNAcb-Sp0	24.5	9.03696	36.8856	0.0380757														34	(3S)Galb1-4(6S)GlcNAcb-Sp8	50	42.9729	85.9457	0.0777055
284	Galb1-4(Fuca1-3)(6S)Glcb-Sp0	6.5	3.69685	56.8745	0.0101017														64	Fuca1-2Galb1-3GlcNAcb1-3Galb1-4Glcb-Sp10	50	23.7065	47.4131	0.0777055
285	Galb1-4(Fuca1-3)GlcNAcb1-3Galb1-3(Fuca1-4)GlcNAcb-Sp0	153.25	25.1048	16.3816	0.238167														377	GlcNAcb1-2Mana1-6(GlcNAcb1-4(GlcNAcb1-2)Mana1-3)Manb1-4GlcNAcb1-4GlcNAc-Sp21	50	14.4453	28.8906	0.0777055
286	Galb1-4GlcNAcb1-3Galb1-3GlcNAcb-Sp0	459	55.2268	12.032	0.713337														525	Galb1-3GalNAcb1-3Gal-Sp21	49.75	11.471	23.0572	0.077317
287	Neu5Aca2-3Galb1-3GlcNAcb1-3Galb1-3GlcNAcb-Sp0	63.25	12.9968	20.5483	0.0982975														256	Fuca1-2Galb1-4(6S)Glcb-Sp0	49.5	16.2583	32.8451	0.0769285
288	Neu5Aca2-3Galb1-4GlcNAcb1-3Galb1-3GlcNAcb-Sp0	56	12.7279	22.7284	0.0870302														5	Fuca-Sp8	48.25	4.99166	10.3454	0.0749858
289	4S(3S)Galb1-4GlcNAcb-Sp0	279.5	49.3322	17.6502	0.434374														12	Glcb-Sp8	48.25	56.1033	116.276	0.0749858
290	(6S)Galb1-4(6S)GlcNAcb-Sp0	15.25	40.186	263.515	0.0237002														218	Fuca1-2(6S)Galb1-4(6S)Glcb-Sp0	48.25	54.4266	112.801	0.0749858
291	(6P)Glcb-Sp10	23.25	13.5	58.0645	0.0361331														555	GlcNAcb1-3Galb1-4GlcNAcb1-3GalNAca-Sp14	48	22.8473	47.5986	0.0745973
292	Galb1-3Galb1-4GlcNAcb-Sp8	546.75	50.96	9.32052	0.84971														360	Gala1-3(Fuca1-2)Galb1-4GlcNAcb1-2Mana1-6(Gala1-3(Fuca1-2)Galb1-4GlcNAcb1-2Mana1-3)Manb1-4GlcNAcb1-4GlcNAcb-Sp20	47.75	8.26136	17.3013	0.0742088
293	Neu5Aca2-6Galb1-4GlcNAcb1-2Mana1-6(Galb1-4GlcNAcb1-2Mana1-3)Manb1-4GlcNAcb1-4GlcNAcb-Sp12	-117.75	113.779	-96.6273	-0.182996														502	(3S)GalNAcb1-4GlcNAc-Sp8	47.75	2.75379	5.76709	0.0742088
294	Galb1-4GlcNAcb1-6(Galb1-4GlcNAcb1-3)Galb1-4GlcNAc-Sp0	14.25	53.1813	373.202	0.0221461														208	Mana1-2Mana1-3Mana-Sp9	47	9.0185	19.1883	0.0730432
295	GlcNAcb1-6(Galb1-4GlcNAcb1-3)Galb1-4GlcNAc-Sp0	86.5	56.6892	65.5367	0.134431														434	Fuca1-2Galb1-4(Fuca1-3)GlcNAcb1-2Mana1-6(Fuca1-2Galb1-4(Fuca1-3)GlcNAcb1-4(Fuca1-2Galb1-4(Fuca1-3)GlcNAcb1-2)Mana1-3)Manb1-4GlcNAcb1-4GlcNAcb-Sp12	46.25	15.987	34.5664	0.0718776
296	Galb1-4GlcNAca1-6Galb1-4GlcNAcb-Sp0	129	37.3452	28.9498	0.20048														335	Mana1-6(Neu5Aca2-6Galb1-4GlcNAcb1-2Mana1-3)Manb1-4GlcNAcb1-4GlcNAc-Sp12	46	25.4427	55.3103	0.0714891
297	Galb1-4GlcNAcb1-6Galb1-4GlcNAcb-Sp0	1151	32.249	2.80183	1.78878														66	Fuca1-2Galb1-3GlcNAcb-Sp0	45.75	52.2071	114.114	0.0711005
298	GalNAcb1-3Galb-Sp8	532.75	32.8773	6.17124	0.827952														61	Fuca1-2Galb1-3GalNAca-Sp8	45.5	7.93725	17.4445	0.070712
299	GlcAb1-3GlcNAcb-Sp8	1458	146.531	10.0501	2.26589														75	Fuca1-2Galb1-4GlcNAcb-Sp8	44.25	49.3854	111.605	0.0687694
300	Neu5Aca2-6Galb1-4GlcNAcb1-2Mana1-6(GlcNAcb1-2Mana1-3)Manb1-4GlcNAcb1-4GlcNAcb-Sp12	23	9.86577	42.8946	0.0357445														76	Fuca1-2Galb1-4Glcb-Sp0	44	15.7692	35.839	0.0683809
301	GlcNAcb1-3Man-Sp10	133.5	163.082	122.159	0.207474														281	Neu5Aca2-3Galb1-4GlcNAcb1-6(Galb1-3)GalNAca-Sp14	43.5	22.3979	51.4895	0.0676038
302	GlcNAcb1-4GlcNAcb-Sp10	529.5	58.5861	11.0644	0.822901														151	Galb1-4(Fuca1-3)GlcNAcb-Sp8	42.5	34.1126	80.2648	0.0660497
303	GlcNAcb1-4GlcNAcb-Sp12	218.25	21.7466	9.9641	0.339185														451	Neu5Aca2-6Galb1-4GlcNAcb1-2Mana1-6(GlcNAcb1-4)(Neu5Aca2-6Galb1-4GlcNAcb1-2Mana1-3)Manb1-4GlcNAcb1-4GlcNAcb-Sp21	42	6.733	16.031	0.0652726
304	MurNAcb1-4GlcNAcb-Sp10	414	81.6619	19.7251	0.643402														2	Glca-Sp8	41.5	41.1704	99.2057	0.0644956
305	Mana1-6Manb-Sp10	8.5	7.04746	82.9113	0.0132099														124	Gala1-6Glcb-Sp8	41.25	20.7585	50.3237	0.064107
306	Mana1-6(Mana1-3)Mana1-6(Mana1-3)Manb-Sp10	-2	5.94418	-297.209	-0.00310822														207	Mana1-2Mana1-6(Mana1-2Mana1-3)Mana-Sp9	40.5	10.4722	25.8572	0.0629415
307	Mana1-2Mana1-6(Mana1-3)Mana1-6(Mana1-2Mana1-2Mana1-3)Mana-Sp9	24.25	2.75379	11.3558	0.0376872														375	Galb1-3GlcNAcb1-3Galb1-4(Fuca1-3)GlcNAcb1-6(Galb1-3GlcNAcb1-3)Galb1-4Glc-Sp21	40.25	17.8582	44.3683	0.0625529
308	Mana1-2Mana1-6(Mana1-2Mana1-3)Mana1-6(Mana1-2Mana1-2Mana1-3)Mana-Sp9	1052.5	53.0314	5.03862	1.6357														388	Fuca1-2Galb1-4GlcNAcb1-3GalNAca-Sp14	40.25	14.4309	35.8531	0.0625529
309	Neu5Aca2-3Galb1-4GlcNAcb1-6(Neu5Aca2-3Galb1-3)GalNAca-Sp14	9.5	13.5277	142.397	0.014764														282	Galb1-3GlcNAcb1-3Galb1-3GlcNAcb-Sp0	40	15.0997	37.7492	0.0621644
310	Neu5Aca2-6Galb1-4GlcNAcb1-2Mana1-6(Neu5Aca2-3Galb1-4GlcNAcb1-2Mana1-3)Manb1-4GlcNAcb1-4GlcNAcb-Sp12	-13.75	14.523	-105.622	-0.021369														276	Neu5Gca2-3Galb1-4GlcNAcb-Sp0	39.75	19.9395	50.1622	0.0617759
311	Galb1-4GlcNAcb1-2Mana1-6(Neu5Aca2-6Galb1-4GlcNAcb1-2Mana1-3)Manb1-4GlcNAcb1-4GlcNAcb-Sp12	5.25	4.272	81.3715	0.00815908														342	Galb1-4GlcNAcb1-2Mana1-6(Galb1-4GlcNAcb1-2Mana1-3)Manb1-4GlcNAcb1-4(Fuca1-6)GlcNAcb-Sp22	39.5	16.2993	41.264	0.0613874
312	Neu5Aca2-8Neu5Aca2-8Neu5Acb-Sp8	-117.75	23.768	-20.1851	-0.182996														466	Neu5Aca2-3Galb1-4GlcNAcb1-6GalNAca-Sp14	39.5	7.50555	19.0014	0.0613874
313	Neu5Gcb2-6Galb1-4GlcNAc-Sp8	28	4.32049	15.4303	0.0435151														410	Fuca1-2Galb1-3GlcNAcb1-3GalNAc-Sp14	39	8.83176	22.6455	0.0606103
314	Galb1-3GlcNAcb1-2Mana1-6(Galb1-3GlcNAcb1-2Mana1-3)Manb1-4GlcNAcb1-4GlcNAcb-Sp19	327.25	541.999	165.622	0.508583														479	(3S)Galb1-3(Fuca1-4)GlcNAcb-Sp0	39	16.3911	42.0283	0.0606103
315	Neu5Aca2-3Galb1-4GlcNAcb1-2Mana1-6(Neu5Aca2-3Galb1-4GlcNAcb1-2Mana1-3)Manb1-4GlcNAcb1-4GlcNAcb-Sp12	-10	11.6905	-116.905	-0.0155411														248	Neu5Aca2-3Galb1-4(Fuca1-3)GlcNAcb-Sp0	38.5	3.69685	9.6022	0.0598332
316	Neu5Aca2-3Galb1-4GlcNAcb1-2Mana1-6(Neu5Aca2-6Galb1-4GlcNAcb1-2Mana1-3)Manb1-4GlcNAcb1-4GlcNAcb-Sp12	14.25	16.1941	113.643	0.0221461														435	Galb1-4(Fuca1-3)GlcNAcb1-6GalNAc-Sp14	37.75	9.32291	24.6965	0.0586677
317	Galb1-4(Fuca1-3)GlcNAcb1-2Mana1-6(Galb1-4(Fuca1-3)GlcNAcb1-2Mana1-3)Manb1-4GlcNAcb1-4GlcNAcb-Sp20	19	3.91578	20.6094	0.0295281														365	Neu5Aca2-3Galb1-4GlcNAcb1-3GalNAc-Sp14	36.5	11.9583	32.7624	0.056725
318	Neu5,9Ac2a2-3Galb1-3GlcNAcb-Sp0	26.25	7.8475	29.8953	0.0407954														62	Fuca1-2Galb1-3GalNAcb1-4(Neu5Aca2-3)Galb1-4Glcb-Sp0	36	34.8042	96.6784	0.055948
319	Neu5Aca2-6Galb1-4GlcNAcb1-3Galb1-3GlcNAcb-Sp0	13.25	10.5633	79.723	0.020592														71	Fuca1-2Galb1-4(Fuca1-3)GlcNAcb-Sp8	35.75	18.4097	51.4956	0.0555594
320	Neu5Aca2-3Galb1-3(Fuca1-4)GlcNAcb1-3Galb1-3(Fuca1-4)GlcNAcb-Sp0	60.25	20.1225	33.3984	0.0936351														559	Galb1-4GlcNAcb1-3Galb1-3GalNAca-Sp14	35.25	4.57347	12.9744	0.0547824
321	Neu5Aca2-6Galb1-4GlcNAcb1-3Galb1-4GlcNAcb1-3Galb1-4GlcNAcb-Sp0	264.5	29.0574	10.9858	0.411062														104	Gala1-3(Fuca1-2)Galb1-4GlcNAc-Sp0	34.75	5.12348	14.7438	0.0540053
322	Gala1-4Galb1-4GlcNAcb1-3Galb1-4Glcb-Sp0	4897.75	282.824	5.77458	7.61164														515	GalNAcb1-4GlcNAcb1-2Mana-Sp0	34.25	11.3541	33.1508	0.0532283
323	GalNAcb1-3Gala1-4Galb1-4GlcNAcb1-3Galb1-4Glcb-Sp0	1618.25	98.3883	6.07992	2.51494														490	GalNAcb1-4(Fuca1-3)(6S)GlcNAcb-Sp8	34	10.2307	30.0902	0.0528397
324	GalNAca1-3(Fuca1-2)Galb1-4GlcNAcb1-3Galb1-4GlcNAcb-Sp0	1771.75	72.1035	4.06962	2.75349														264	Neu5Aca2-6Galb1-4GlcNAcb1-3Galb1-4GlcNAcb-Sp0	33.75	14.7507	43.7058	0.0524512
325	GalNAca1-3(Fuca1-2)Galb1-4GlcNAcb1-3Galb1-4GlcNAcb1-3Galb1-4GlcNAcb-Sp0	896.75	83.4401	9.30472	1.39365														511	Galb1-3GlcNAcb1-2Mana-Sp0	33.75	4.99166	14.7901	0.0524512
326	Neu5Aca2-3Galb1-4(Fuca1-3)GlcNAcb1-6(Neu5Aca2-3Galb1-3)GalNAc-Sp14	7.5	8.02081	106.944	0.0116558														368	GalNAcb1-4GlcNAcb1-2Mana1-6(GalNAcb1-4GlcNAcb1-2Mana1-3)Manb1-4GlcNAcb1-4GlcNAc-Sp12	33.25	22.7944	68.5545	0.0516742
327	GlcNAca1-4Galb1-4GlcNAcb1-3Galb1-4GlcNAcb1-3Galb1-4GlcNAcb-Sp0	314.25	275.163	87.562	0.488379														60	Fuca1-2Galb1-3GalNAca-Sp14	33	15.384	46.6181	0.0512856
328	GlcNAca1-4Galb1-4GlcNAcb-Sp0	16.5	17.8979	108.472	0.0256428														201	GlcAb-Sp8	32.75	7.67572	23.4373	0.0508971
329	GlcNAca1-4Galb1-3GlcNAcb-Sp0	79	8.64099	10.938	0.122775														225	Neu5Aca2-8Neu5Aca2-8Neu5Aca-Sp8	32.75	10.5633	32.2544	0.0508971
330	GlcNAca1-4Galb1-4GlcNAcb1-3Galb1-4Glcb-Sp0	190.25	81.1886	42.6747	0.295669														217	Fuca1-2Galb1-4(6S)GlcNAcb-Sp8	31.75	128.601	405.043	0.049343
331	GlcNAca1-4Galb1-4GlcNAcb1-3Galb1-4(Fuca1-3)GlcNAcb1-3Galb1-4(Fuca1-3)GlcNAcb-Sp0	90	16.2686	18.0762	0.13987														232	Neu5Aca2-3GalNAcb1-4GlcNAcb-Sp0	31.75	9.56992	30.1415	0.049343
332	GlcNAca1-4Galb1-4GlcNAcb1-3Galb1-4GlcNAcb-Sp0	232	47.7982	20.6027	0.360554														371	Galb1-3GlcNAcb1-3Galb1-4GlcNAcb1-6(Galb1-3GlcNAcb1-3)Galb1-4Glcb-Sp21	31.5	36.7378	116.628	0.0489545
333	GlcNAca1-4Galb1-3GalNAc-Sp14	24.25	8.73212	36.0088	0.0376872														464	Neu5Aca2-6Galb1-4GlcNAcb1-6(Galb1-3GlcNAcb1-3)Galb1-4Glcb-Sp21	31.5	22.2186	70.5353	0.0489545
334	Neu5Aca2-6Galb1-4GlcNAcb1-2Mana1-6(Mana1-3)Manb1-4GlcNAcb1-4GlcNAc-Sp12	-71	96.5229	-135.948	-0.110342														492	Fuca1-2Galb1-3GlcNAcb1-6(Fuca1-2Galb1-3GlcNAcb1-3)GalNAca-Sp14	31.25	13.5247	43.2789	0.0485659
335	Mana1-6(Neu5Aca2-6Galb1-4GlcNAcb1-2Mana1-3)Manb1-4GlcNAcb1-4GlcNAc-Sp12	46	25.4427	55.3103	0.0714891														63	Fuca1-2Galb1-3GalNAcb1-4(Neu5Aca2-3)Galb1-4Glcb-Sp9	30.5	7.93725	26.0238	0.0474004
336	Neu5Aca2-6Galb1-4GlcNAcb1-2Mana1-6Manb1-4GlcNAcb1-4GlcNAc-Sp12	5.5	14.2712	259.476	0.00854761														458	Glca1-4Glca1-4Glca1-4Glcb-Sp10	30.5	13.3041	43.6201	0.0474004
337	Neu5Aca2-6Galb1-4GlcNAcb1-2Mana1-3Manb1-4GlcNAcb1-4GlcNAc-Sp12	134.5	37.1439	27.6163	0.209028														177	GlcNAcb1-6(GlcNAcb1-3)Galb1-4GlcNAcb-Sp8	30.25	59.7683	197.581	0.0470118
338	Galb1-4GlcNAcb1-2Mana1-3Manb1-4GlcNAcb1-4GlcNAc-Sp12	217	126.731	58.4012	0.337242														428	Galb1-6Galb-Sp10	30.25	26.7379	88.3898	0.0470118
339	Galb1-4GlcNAcb1-2Mana1-6Manb1-4GlcNAcb1-4GlcNAc-Sp12	29.25	11.8989	40.6799	0.0454577														498	(6S)(4S)GalNAcb1-4GlcNAc-Sp8	30	17.3013	57.6708	0.0466233
340	Mana1-6(Galb1-4GlcNAcb1-2Mana1-3)Manb1-4GlcNAcb1-4GlcNAcb-Sp12	-16.5	40.575	-245.909	-0.0256428														235	Neu5Aca2-3Galb1-3(Fuca1-4)GlcNAcb1-3Galb1-4(Fuca1-3)GlcNAcb-Sp0	29.5	15.0222	50.9227	0.0458463
341	GlcNAcb1-2Mana1-6(GlcNAcb1-2Mana1-3)Manb1-4GlcNAcb1-4(Fuca1-6)GlcNAcb-Sp22	62.5	12.7148	20.3437	0.0971319														561	GlcNAcb1-6(Neu5Aca2-3Galb1-3)GalNAca-Sp14	29.5	10.7238	36.3519	0.0458463
342	Galb1-4GlcNAcb1-2Mana1-6(Galb1-4GlcNAcb1-2Mana1-3)Manb1-4GlcNAcb1-4(Fuca1-6)GlcNAcb-Sp22	39.5	16.2993	41.264	0.0613874														339	Galb1-4GlcNAcb1-2Mana1-6Manb1-4GlcNAcb1-4GlcNAc-Sp12	29.25	11.8989	40.6799	0.0454577
343	Galb1-3GlcNAcb1-2Mana1-6(Galb1-3GlcNAcb1-2Mana1-3)Manb1-4GlcNAcb1-4(Fuca1-6)GlcNAcb-Sp22	67.5	5.32291	7.88579	0.104902														8	Neu5Aca-Sp11	28.75	5.12348	17.8208	0.0446807
344	(6S)GlcNAcb1-3Galb1-4GlcNAcb-Sp0	589	53.895	9.15025	0.915371														348	KDNa2-3Galb1-3GalNAca-Sp14	28.75	7.71902	26.8488	0.0446807
345	KDNa2-3Galb1-4(Fuca1-3)GlcNAc-Sp0	23.25	9.53502	41.0109	0.0361331														426	Galb1-4GlcNAcb1-6(Galb1-4GlcNAcb1-2)Mana1-6(GlcNAcb1-4)(Galb1-4GlcNAcb1-4(Galb1-4GlcNAcb1-2)Mana1-3)Manb1-4GlcNAcb1-4GlcNAc-Sp21	28.75	8.5	29.5652	0.0446807
346	KDNa2-6Galb1-4GlcNAc-Sp0	9.5	11.0303	116.108	0.014764														118	Gala1-4(Fuca1-2)Galb1-4GlcNAcb-Sp8	28.5	21.1424	74.1838	0.0442921
347	KDNa2-3Galb1-4Glc-Sp0	9.25	4.272	46.1838	0.0143755														50	Mana1-6(Mana1-3)Manb1-4GlcNAcb1-4GlcNAcb-Sp13	28	39.1493	139.819	0.0435151
348	KDNa2-3Galb1-3GalNAca-Sp14	28.75	7.71902	26.8488	0.0446807														313	Neu5Gcb2-6Galb1-4GlcNAc-Sp8	28	4.32049	15.4303	0.0435151
349	Fuca1-2Galb1-3GlcNAcb1-2Mana1-6(Fuca1-2Galb1-3GlcNAcb1-2Mana1-3)Manb1-4GlcNAcb1-4GlcNAcb-Sp20	53.25	2.21736	4.16405	0.0827564														3	Mana-Sp8	27.75	21.6852	78.145	0.0431266
350	Fuca1-2Galb1-4GlcNAcb1-2Mana1-6(Fuca1-2Galb1-4GlcNAcb1-2Mana1-3)Manb1-4GlcNAcb1-4GlcNAcb-Sp20	85	38.7384	45.5746	0.132099														433	Fuca1-2Galb1-4 GlcNAcb1-2Mana1-6(Fuca1-2Galb1-4GlcNAcb1-2(Fuca1-2Galb1-4GlcNAcb1-4)Mana1-3)Manb1-4GlcNAcb1-4GlcNAcb-Sp12	27.5	1.73205	6.29837	0.042738
351	Fuca1-2Galb1-4(Fuca1-3)GlcNAcb1-2Mana1-6(Fuca1-2Galb1-4(Fuca1-3)GlcNAcb1-2Mana1-3)Manb1-4GlcNAcb1-4GlcNAb-Sp20	60.75	20.4837	33.7181	0.0944122														507	Neu5Aca2-6Galb1-4GlcNAcb1-2Man-Sp0	27	16.3707	60.6322	0.041961
352	Gala1-3Galb1-4GlcNAcb1-2Mana1-6(Gala1-3Galb1-4GlcNAcb1-2Mana1-3)Manb1-4GlcNAcb1-4GlcNAcb-Sp20	-13	20.8487	-160.374	-0.0202034														40	(6P)Mana-Sp8	26.75	4.99166	18.6604	0.0415724
353	Galb1-4GlcNAcb1-2Mana1-6(Mana1-3)Manb1-4GlcNAcb1-4GlcNAcb-Sp12	21.5	13.4288	62.4596	0.0334134														280	Neu5Gca-Sp8	26.75	15.6498	58.504	0.0415724
354	Fuca1-4(Galb1-3)GlcNAcb1-2Mana1-6(Fuca1-4(Galb1-3)GlcNAcb1-2Mana1-3)Manb1-4GlcNAcb1-4(Fuca1-6)GlcNAcb-Sp22	196.5	30.5123	15.5279	0.305383														398	Galb1-4GlcNAcb1-6(Neu5Aca2-6Galb1-3GlcNAcb1-3)Galb1-4Glc-Sp21	26.75	28.2179	105.487	0.0415724
355	Neu5Aca2-6GlcNAcb1-4GlcNAc-Sp21	81.75	2.98608	3.6527	0.127049														165	Galb1-4GlcNAcb1-6(Galb1-3)GalNAc-Sp14	26.25	2.75379	10.4906	0.0407954
356	Neu5Aca2-6GlcNAcb1-4GlcNAcb1-4GlcNAc-Sp21	70	8.67948	12.3993	0.108788														318	Neu5,9Ac2a2-3Galb1-3GlcNAcb-Sp0	26.25	7.8475	29.8953	0.0407954
357	Galb1-4(Fuca1-3)GlcNAcb1-6(Fuca1-2Galb1-4GlcNAcb1-3)Galb1-4Glc-Sp21	150.5	122.22	81.2091	0.233894														9	Neu5Aca-Sp8	26	12.4365	47.8327	0.0404069
358	Galb1-4GlcNAcb1-2Mana1-6(Galb1-4GlcNAcb1-4(Galb1-4GlcNAcb1-2)Mana1-3)Manb1-4GlcNAcb1-4GlcNAc-Sp21	140.75	13.0735	9.28846	0.218741														216	Fuca1-2(6S)Galb1-4GlcNAcb-Sp0	25.25	15.5858	61.7259	0.0392413
359	GalNAca1-3(Fuca1-2)Galb1-4GlcNAcb1-2Mana1-6(GalNAca1-3(Fuca1-2)Galb1-4GlcNAcb1-2Mana1-3)Manb1-4GlcNAcb1-4GlcNAcb-Sp20	2080	243.032	11.6842	3.23255														283	Galb1-4(Fuca1-3)(6S)GlcNAcb-Sp0	24.5	9.03696	36.8856	0.0380757
360	Gala1-3(Fuca1-2)Galb1-4GlcNAcb1-2Mana1-6(Gala1-3(Fuca1-2)Galb1-4GlcNAcb1-2Mana1-3)Manb1-4GlcNAcb1-4GlcNAcb-Sp20	47.75	8.26136	17.3013	0.0742088														307	Mana1-2Mana1-6(Mana1-3)Mana1-6(Mana1-2Mana1-2Mana1-3)Mana-Sp9	24.25	2.75379	11.3558	0.0376872
361	Gala1-3Galb1-4(Fuca1-3)GlcNAcb1-2Mana1-6(Gala1-3Galb1-4(Fuca1-3)GlcNAcb1-2Mana1-3)Manb1-4GlcNAcb1-4GlcNAcb-Sp20	55.75	35.2739	63.2716	0.0866416														333	GlcNAca1-4Galb1-3GalNAc-Sp14	24.25	8.73212	36.0088	0.0376872
362	GalNAca1-3(Fuca1-2)Galb1-3GlcNAcb1-2Mana1-6(GalNAca1-3(Fuca1-2)Galb1-3GlcNAcb1-2Mana1-3)Manb1-4GlcNAcb1-4GlcNAcb-Sp20	128	94.7523	74.0252	0.198926														372	Galb1-4(Fuca1-3)GlcNAcb1-6(Galb1-3GlcNAcb1-3)Galb1-4Glc-Sp21	24.25	8.26136	34.0674	0.0376872
363	Gala1-3(Fuca1-2)Galb1-3GlcNAcb1-2Mana1-6(Gala1-3(Fuca1-2)Galb1-3GlcNAcb1-2Mana1-3)Manb1-4GlcNAcb1-4GlcNAcb-Sp20	110.75	36.7639	33.1954	0.172118														416	Galb1-3GlcNAcb1-6(Galb1-3GlcNAcb1-2)Mana1-6(Galb1-3GlcNAcb1-2Mana1-3)Manb1-4GlcNAcb1-4GlcNAcb-Sp19	24.25	40.7298	167.958	0.0376872
364	Fuca1-4(Fuca1-2Galb1-3)GlcNAcb1-2Mana1-3(Fuca1-4(Fuca1-2Galb1-3)GlcNAcb1-2Mana1-3)Manb1-4GlcNAcb1-4GlcNAcb-Sp19	54.25	9.53502	17.5761	0.0843105														441	GalNAcb1-4Galb1-4Glcb-Sp0	24.25	10.7199	44.2059	0.0376872
365	Neu5Aca2-3Galb1-4GlcNAcb1-3GalNAc-Sp14	36.5	11.9583	32.7624	0.056725														500	(3S)GalNAcb1-4(3S)GlcNAc-Sp8	24	15.7903	65.7929	0.0372986
366	Neu5Aca2-6Galb1-4GlcNAcb1-3GalNAc-Sp14	3.5	14.2478	407.08	0.00543939														35	(3S)Galb1-4GlcNAcb-Sp0	23.5	15.5885	66.3339	0.0365216
367	Neu5Aca2-3Galb1-4(Fuca1-3)GlcNAcb1-3GalNAca-Sp14	70	17.3013	24.7161	0.108788														36	(3S)Galb1-4GlcNAcb-Sp8	23.5	21.8556	93.0025	0.0365216
368	GalNAcb1-4GlcNAcb1-2Mana1-6(GalNAcb1-4GlcNAcb1-2Mana1-3)Manb1-4GlcNAcb1-4GlcNAc-Sp12	33.25	22.7944	68.5545	0.0516742														291	(6P)Glcb-Sp10	23.25	13.5	58.0645	0.0361331
369	Galb1-3GalNAca1-3(Fuca1-2)Galb1-4Glc-Sp0	1272.25	25.4477	2.00021	1.97722														345	KDNa2-3Galb1-4(Fuca1-3)GlcNAc-Sp0	23.25	9.53502	41.0109	0.0361331
370	Galb1-3GalNAca1-3(Fuca1-2)Galb1-4GlcNAc-Sp0	1220.25	66.259	5.42995	1.8964														427	Galb1-4Galb-Sp10	23.25	8.53913	36.7274	0.0361331
371	Galb1-3GlcNAcb1-3Galb1-4GlcNAcb1-6(Galb1-3GlcNAcb1-3)Galb1-4Glcb-Sp21	31.5	36.7378	116.628	0.0489545														300	Neu5Aca2-6Galb1-4GlcNAcb1-2Mana1-6(GlcNAcb1-2Mana1-3)Manb1-4GlcNAcb1-4GlcNAcb-Sp12	23	9.86577	42.8946	0.0357445
372	Galb1-4(Fuca1-3)GlcNAcb1-6(Galb1-3GlcNAcb1-3)Galb1-4Glc-Sp21	24.25	8.26136	34.0674	0.0376872														13	Manb-Sp8	22.5	16.4215	72.9846	0.0349675
373	Galb1-4GlcNAcb1-6(Fuca1-4(Fuca1-2Galb1-3)GlcNAcb1-3)Galb1-4Glc-Sp21	20	5.59762	27.9881	0.0310822														262	Neu5Aca2-6Galb1-4GlcNAcb-Sp8	22.25	6.29153	28.2765	0.034579
374	Galb1-4(Fuca1-3)GlcNAcb1-6(Fuca1-4(Fuca1-2Galb1-3)GlcNAcb1-3)Galb1-4Glc-Sp21	115.5	46.5152	40.2729	0.1795														456	Gala1-3(Fuca1-2)Galb1-3GalNAcb-Sp8	22	24.5085	111.402	0.0341904
375	Galb1-3GlcNAcb1-3Galb1-4(Fuca1-3)GlcNAcb1-6(Galb1-3GlcNAcb1-3)Galb1-4Glc-Sp21	40.25	17.8582	44.3683	0.0625529														231	Neu5Aca2-3GalNAca-Sp8	21.75	5.37742	24.7238	0.0338019
376	Galb1-4GlcNAcb1-6(Galb1-4GlcNAcb1-2)Mana1-6(Galb1-4GlcNAcb1-4(Galb1-4GlcNAcb1-2)Mana1-3)Manb1-4GlcNAcb1-4GlcNAcb-Sp21	-36	24.3447	-67.6243	-0.055948														353	Galb1-4GlcNAcb1-2Mana1-6(Mana1-3)Manb1-4GlcNAcb1-4GlcNAcb-Sp12	21.5	13.4288	62.4596	0.0334134
377	GlcNAcb1-2Mana1-6(GlcNAcb1-4(GlcNAcb1-2)Mana1-3)Manb1-4GlcNAcb1-4GlcNAc-Sp21	50	14.4453	28.8906	0.0777055														49	Mana1-6(Mana1-3)Manb1-4GlcNAcb1-4GlcNAcb-Sp12	21.25	26.0944	122.797	0.0330248
378	Fuca1-2Galb1-3GalNAca1-3(Fuca1-2)Galb1-4Glcb-Sp0	-117.25	124.02	-105.774	-0.182219														67	Fuca1-2Galb1-3GlcNAcb-Sp8	21	14.5144	69.116	0.0326363
379	Fuca1-2Galb1-3GalNAca1-3(Fuca1-2)Galb1-4GlcNAcb-Sp0	506.75	55.9367	11.0383	0.787545														10	Neu5Acb-Sp8	20.75	1.70783	8.23048	0.0322478
380	Galb1-3GlcNAcb1-3GalNAca-Sp14	6.5	36.8465	566.87	0.0101017														116	Gala1-3Galb1-4Glc-Sp10	20.25	10.3401	51.062	0.0314707
381	GalNAcb1-4(Neu5Aca2-3)Galb1-4GlcNAcb1-3GalNAca-Sp14	301	73.9053	24.5533	0.467787														230	Neu5Aca2-6(Neu5Aca2-3)GalNAca-Sp8	20	8.98146	44.9073	0.0310822
382	GalNAca1-3(Fuca1-2)Galb1-3GalNAca1-3(Fuca1-2)Galb1-4GlcNAcb-Sp0	-27.5	190.246	-691.805	-0.042738														373	Galb1-4GlcNAcb1-6(Fuca1-4(Fuca1-2Galb1-3)GlcNAcb1-3)Galb1-4Glc-Sp21	20	5.59762	27.9881	0.0310822
383	Gala1-3Galb1-3GlcNAcb1-2Mana1-6(Gala1-3Galb1-3GlcNAcb1-2Mana1-3)Manb1-4GlcNAcb1-4GlcNAc-Sp19	9.75	7.08872	72.7049	0.0151526														425	Galb1-4GlcNAcb1-6(Galb1-4GlcNAcb1-2)Mana1-6(GlcNAcb1-4)(Galb1-4GlcNAcb1-2Mana1-3)Manb1-4GlcNAcb1-4GlcNAc-Sp21	19.75	4.57347	23.1568	0.0306937
384	Gala1-3Galb1-3(Fuca1-4)GlcNAcb1-2Mana1-6(Gala1-3Galb1-3(Fuca1-4)GlcNAcb1-2Mana1-3)Manb1-4GlcNAcb1-4GlcNAc-Sp19	-5.75	64.35	-1119.13	-0.00893613														18	(3S)Galb1-4(6S)Glcb-Sp0	19	26.6208	140.109	0.0295281
385	GlcNAcb1-2Mana1-6(Galb1-4GlcNAcb1-2Mana1-3)Manb1-4GlcNAcb1-4GlcNAc-Sp12	60	89.2674	148.779	0.0932466														317	Galb1-4(Fuca1-3)GlcNAcb1-2Mana1-6(Galb1-4(Fuca1-3)GlcNAcb1-2Mana1-3)Manb1-4GlcNAcb1-4GlcNAcb-Sp20	19	3.91578	20.6094	0.0295281
386	Galb1-4GlcNAcb1-2Mana1-6(GlcNAcb1-2Mana1-3)Manb1-4GlcNAcb1-4GlcNAc-Sp12	7.75	10.3722	133.835	0.0120444														538	Neu5Aca2-8Neu5Aca2-3Galb1-4GlcNAc-Sp0	19	15.6844	82.5494	0.0295281
387	Neu5Aca2-3Galb1-3GlcNAcb1-3GalNAca-Sp14	94.25	26.1582	27.754	0.146475														483	Galb1-4(Fuca1-3)GlcNAcb1-2Mana-Sp0	18.75	6.75154	36.0082	0.0291396
388	Fuca1-2Galb1-4GlcNAcb1-3GalNAca-Sp14	40.25	14.4309	35.8531	0.0625529														200	GlcAa-Sp8	18.5	26.032	140.714	0.028751
389	Galb1-4(Fuca1-3)GlcNAcb1-3GalNAca-Sp14	106.5	29.6479	27.8384	0.165513														447	Neu5Aca2-3Galb1-4GlcNAcb1-2Mana1-6(GlcNAcb1-4)(Neu5Aca2-3Galb1-4GlcNAcb1-2Mana1-3)Manb1-4GlcNAcb1-4GlcNAcb-Sp21	18.5	3.78594	20.4645	0.028751
390	GalNAca1-3GalNAcb1-3Gala1-4Galb1-4GlcNAcb-Sp0	1438	213.596	14.8537	2.23481														83	(3S)Galb1-4(Fuca1-3)Glcb-Sp0	18.25	10.8743	59.5851	0.0283625
391	Gala1-4Galb1-3GlcNAcb1-2Mana1-6(Gala1-4Galb1-3GlcNAcb1-2Mana1-3)Manb1-4GlcNAcb1-4GlcNAcb-Sp19	333	40.4722	12.1538	0.517519														275	Neu5Gca2-3Galb1-4(Fuca1-3)GlcNAcb-Sp0	18.25	12.79	70.082	0.0283625
392	Gala1-4Galb1-4GlcNAcb1-2Mana1-6(Gala1-4Galb1-4GlcNAcb1-2Mana1-3)Manb1-4GlcNAcb1-4GlcNAcb-Sp24	64345.5	397.394	0.617593	100														536	Neu5Gca2-8Neu5Gca2-3Galb1-4GlcNAcb1-3Galb1-4GlcNAc-Sp0	18.25	10.9049	59.7528	0.0283625
393	Gala1-3Galb1-4GlcNAcb1-3GalNAca-Sp14	4.25	4.78714	112.638	0.00660497														79	Fuca1-4GlcNAcb-Sp8	18	157.29	873.831	0.027974
394	Galb1-3GlcNAcb1-6Galb1-4GlcNAcb-Sp0	-19.75	38.9134	-197.03	-0.0306937														117	Gala1-3Galb-Sp8	17.5	7.14143	40.8082	0.0271969
395	Galb1-3GlcNAca1-6Galb1-4GlcNAcb-Sp0	59	11.1654	18.9244	0.0916925														533	Neu5Gca2-8Neu5Gca2-3Galb1-4GlcNAc-Sp0	17	16.7929	98.7815	0.0264199
396	GalNAcb1-3Gala1-6Galb1-4Glcb-Sp8	64	29.0746	45.4291	0.0994631														221	GalNAcb1-4(Neu5Aca2-8Neu5Aca2-8Neu5Aca2-8Neu5Aca2-3)Galb1-4Glcb-Sp0	16.75	6.5	38.806	0.0260313
397	Gala1-3(Fuca1-2)Galb1-4(Fuca1-3)Glcb-Sp21	76	46.0941	60.6501	0.118112														420	GlcNAcb1-2Mana1-6(GlcNAcb1-4)(GlcNAcb1-4(GlcNAcb1-2)Mana1-3)Manb1-4GlcNAcb1-4GlcNAc-Sp21	16.75	5.31507	31.7318	0.0260313
398	Galb1-4GlcNAcb1-6(Neu5Aca2-6Galb1-3GlcNAcb1-3)Galb1-4Glc-Sp21	26.75	28.2179	105.487	0.0415724														31	(3S)Galb1-4(Fuca1-3)GlcNAc-Sp0	16.5	6.13732	37.1959	0.0256428
399	Galb1-3GalNAcb1-4(Neu5Aca2-8Neu5Aca2-3)Galb1-4Glcb-Sp0	-17.25	90.2566	-523.227	-0.0268084														328	GlcNAca1-4Galb1-4GlcNAcb-Sp0	16.5	17.8979	108.472	0.0256428
400	Neu5Aca2-3Galb1-3GalNAcb1-4(Neu5Aca2-8Neu5Aca2-3)Galb1-4Glcb-Sp0	57	61.887	108.574	0.0885843														258	Neu5Aca2-3Galb1-4Glcb-Sp8	15.5	6.45497	41.645	0.0240887
401	Gala1-3(Fuca1-2)Galb1-4GlcNAcb1-3GalNAca-Sp14	-31.5	44.3058	-140.653	-0.0489545														290	(6S)Galb1-4(6S)GlcNAcb-Sp0	15.25	40.186	263.515	0.0237002
402	GalNAca1-3(Fuca1-2)Galb1-4GlcNAcb1-3GalNAca-Sp14	981.25	109.494	11.1586	1.52497														423	Galb1-4GlcNAcb1-2Mana1-6(GlcNAcb1-4)(Galb1-4GlcNAcb1-2Mana1-3)Manb1-4GlcNAcb1-4GlcNAc-Sp21	15.25	14.3149	93.8683	0.0237002
403	GalNAca1-3GalNAcb1-3Gala1-4Galb1-4Glcb-Sp0	91.5	159.759	174.6	0.142201														516	Neu5Aca2-3Galb1-3GlcNAcb1-4Galb1-4Glcb-Sp0	14.5	13.1276	90.535	0.0225346
404	Fuca1-2Galb1-4(Fuca1-3)GlcNAcb1-3GalNAca-Sp14	401.75	104.052	25.8998	0.624364														294	Galb1-4GlcNAcb1-6(Galb1-4GlcNAcb1-3)Galb1-4GlcNAc-Sp0	14.25	53.1813	373.202	0.0221461
405	Gala1-3(Fuca1-2)Galb1-4(Fuca1-3)GlcNAcb1-3GalNAc-Sp14	-95.5	165.71	-173.518	-0.148418														316	Neu5Aca2-3Galb1-4GlcNAcb1-2Mana1-6(Neu5Aca2-6Galb1-4GlcNAcb1-2Mana1-3)Manb1-4GlcNAcb1-4GlcNAcb-Sp12	14.25	16.1941	113.643	0.0221461
406	GalNAca1-3(Fuca1-2)Galb1-4(Fuca1-3)GlcNAcb1-3GalNAc-Sp14	222.75	43.2541	19.4182	0.346178														226	GalNAcb1-4(Neu5Aca2-3)Galb1-4GlcNAcb-Sp0	14	9.4163	67.2593	0.0217575
407	Galb1-4(Fuca1-3)GlcNAcb1-2Mana1-6(Galb1-4(Fuca1-3)GlcNAcb1-2Mana1-3)Manb1-4GlcNAcb1-4(Fuca1-6)GlcNAcb-Sp22	-143	190.377	-133.131	-0.222238														246	Neu5Aca2-3Galb1-4(Fuca1-3)(6S)GlcNAcb-Sp8	14	22.1058	157.899	0.0217575
408	Fuca1-2Galb1-4GlcNAcb1-2Mana1-6(Fuca1-2Galb1-4GlcNAcb1-2Mana1-3)Manb1-4GlcNAcb1-4(Fuca1-6)GlcNAcb-Sp22	158	12.9872	8.21973	0.245549														494	GlcNAcb1-6(GlcNAcb1-2)Mana1-6(GlcNAcb1-4)(GlcNAcb1-4(GlcNAcb1-2)Mana1-3)Manb1-4GlcNAcb1-4(Fuca1-6)GlcNAc-Sp21	14	4.54606	32.4719	0.0217575
409	GlcNAcb1-2(GlcNAcb1-6)Mana1-6(GlcNAcb1-2Mana1-3)Manb1-4GlcNAcb1-4GlcNAcb-Sp19	5.75	5.31507	92.4361	0.00893613														53	Galb1-4GlcNAcb1-2Mana1-6(Galb1-4GlcNAcb1-2Mana1-3)Manb1-4GlcNAcb1-4GlcNAcb-Sp12	13.75	11.471	83.4253	0.021369
410	Fuca1-2Galb1-3GlcNAcb1-3GalNAc-Sp14	39	8.83176	22.6455	0.0606103														210	Mana1-2Mana1-2Mana1-6(Mana1-3)Mana-Sp9	13.75	10.5317	76.5942	0.021369
411	Gala1-3(Fuca1-2)Galb1-3GlcNAcb1-3GalNAc-Sp14	107.25	55.211	51.4787	0.166678														424	Galb1-4GlcNAcb1-2Mana1-6(GlcNAcb1-4)(Galb1-4GlcNAcb1-4(Galb1-4GlcNAcb1-2)Mana1-3)Manb1-4GlcNAcb1-4GlcNAc-Sp21	13.75	8.01561	58.2953	0.021369
412	GalNAca1-3(Fuca1-2)Galb1-3GlcNAcb1-3GalNAc-Sp14	287.5	47.8922	16.6582	0.446807														272	Neu5Acb2-6Galb1-4GlcNAcb-Sp8	13.5	12.7932	94.7646	0.0209805
413	Gala1-3Galb1-3GlcNAcb1-3GalNAc-Sp14	62	11.3431	18.2954	0.0963548														319	Neu5Aca2-6Galb1-4GlcNAcb1-3Galb1-3GlcNAcb-Sp0	13.25	10.5633	79.723	0.020592
414	Fuca1-2Galb1-3GlcNAcb1-2Mana1-6(Fuca1-2Galb1-3GlcNAcb1-2Mana1-3)Manb1-4GlcNAcb1-4(Fuca1-6)GlcNAcb-Sp22	119	43.0736	36.1963	0.184939														467	Neu5Aca2-6Galb1-4GlcNAcb1-6GalNAca-Sp14	12.75	9.42956	73.9574	0.0198149
415	Gala1-3(Fuca1-2)Galb1-4GlcNAcb1-2Mana1-6(Gala1-3(Fuca1-2)Galb1-4GlcNAcb1-2Mana1-3)Manb1-4GlcNAcb1-4(Fuca1-6)GlcNAcb-Sp22	146.75	13.5247	9.21613	0.228066														32	(3S)Galb1-4(Fuca1-3)GlcNAc-Sp8	12	5.16398	43.0331	0.0186493
416	Galb1-3GlcNAcb1-6(Galb1-3GlcNAcb1-2)Mana1-6(Galb1-3GlcNAcb1-2Mana1-3)Manb1-4GlcNAcb1-4GlcNAcb-Sp19	24.25	40.7298	167.958	0.0376872														108	Gala1-4(Gala1-3)Galb1-4GlcNAcb-Sp8	12	55.7076	464.23	0.0186493
417	Galb1-4GlcNAcb1-6(Fuca1-2Galb1-3GlcNAcb1-3)Galb1-4Glc-Sp21	51.25	14.3846	28.0675	0.0796481														209	Mana1-6(Mana1-3)Mana-Sp9	12	16.1452	134.543	0.0186493
418	Fuca1-3GlcNAcb1-6(Galb1-4GlcNAcb1-3)Galb1-4Glc-Sp21	-3	18.6548	-621.825	-0.00466233														450	Neu5Aca2-3Galb1-4GlcNAcb1-6(Neu5Aca2-3Galb1-4GlcNAcb1-2)Mana1-6(GlcNAcb1-4)(Neu5Aca2-3Galb1-4GlcNAcb1-4(Neu5Aca2-3Galb1-4GlcNAcb1-2)Mana1-3)Manb1-4GlcNAcb1-4GlcNAcb-Sp21	11.75	9.77667	83.2057	0.0182608
419	GlcNAcb1-2Mana1-6(GlcNAcb1-4)(GlcNAcb1-2Mana1-3)Manb1-4GlcNAcb1-4GlcNAc-Sp21	-4.75	8.65544	-182.22	-0.00738202														478	Neu5Aca2-3Galb1-3GlcNAcb1-6GalNAca-Sp14	11.5	20.4369	177.712	0.0178723
420	GlcNAcb1-2Mana1-6(GlcNAcb1-4)(GlcNAcb1-4(GlcNAcb1-2)Mana1-3)Manb1-4GlcNAcb1-4GlcNAc-Sp21	16.75	5.31507	31.7318	0.0260313														562	Galb1-3GalNAcb1-4(Neu5Aca2-8Neu5Aca2-8Neu5Aca2-3)Galb1-4Glcb-Sp21	11.5	4.65475	40.4761	0.0178723
421	GlcNAcb1-6(GlcNAcb1-2)Mana1-6(GlcNAcb1-4)(GlcNAcb1-2Mana1-3)Manb1-4GlcNAcb1-4GlcNAc-Sp21	89.25	119.943	134.39	0.138704														260	Neu5Aca2-6GalNAcb1-4GlcNAcb-Sp0	11.25	6.65207	59.1295	0.0174837
422	GlcNAcb1-6(GlcNAcb1-2)Mana1-6(GlcNAcb1-4)(GlcNAcb1-4(GlcNAcb1-2)Mana1-3)Manb1-4GlcNAcb1-4GlcNAc-Sp21	7.5	16.052	214.027	0.0116558														448	Neu5Aca2-3Galb1-4GlcNAcb1-4Mana1-6(GlcNAcb1-4)(Neu5Aca2-3Galb1-4GlcNAcb1-4(Neu5Aca2-3Galb1-4GlcNAcb1-2)Mana1-3)Manb1-4GlcNAcb1-4GlcNAcb-Sp21	11	9.62635	87.5123	0.0170952
423	Galb1-4GlcNAcb1-2Mana1-6(GlcNAcb1-4)(Galb1-4GlcNAcb1-2Mana1-3)Manb1-4GlcNAcb1-4GlcNAc-Sp21	15.25	14.3149	93.8683	0.0237002														37	(3S)Galb-Sp8	10.75	6.99405	65.0609	0.0167067
424	Galb1-4GlcNAcb1-2Mana1-6(GlcNAcb1-4)(Galb1-4GlcNAcb1-4(Galb1-4GlcNAcb1-2)Mana1-3)Manb1-4GlcNAcb1-4GlcNAc-Sp21	13.75	8.01561	58.2953	0.021369														167	Galb1-4GlcNAcb-Sp0	10.5	5.06623	48.2498	0.0163182
425	Galb1-4GlcNAcb1-6(Galb1-4GlcNAcb1-2)Mana1-6(GlcNAcb1-4)(Galb1-4GlcNAcb1-2Mana1-3)Manb1-4GlcNAcb1-4GlcNAc-Sp21	19.75	4.57347	23.1568	0.0306937														169	Galb1-4GlcNAcb-Sp23	10.5	16.9017	160.968	0.0163182
426	Galb1-4GlcNAcb1-6(Galb1-4GlcNAcb1-2)Mana1-6(GlcNAcb1-4)(Galb1-4GlcNAcb1-4(Galb1-4GlcNAcb1-2)Mana1-3)Manb1-4GlcNAcb1-4GlcNAc-Sp21	28.75	8.5	29.5652	0.0446807														214	Neu5Aca2-3Galb1-4GlcNAcb1-3Galb1-4(Fuca1-3)GlcNAcb-Sp0	9.75	3.77492	38.7171	0.0151526
427	Galb1-4Galb-Sp10	23.25	8.53913	36.7274	0.0361331														229	Neu5Aca2-3Galb1-3GalNAcb1-4(Neu5Aca2-3)Galb1-4Glcb-Sp0	9.75	13.4505	137.954	0.0151526
428	Galb1-6Galb-Sp10	30.25	26.7379	88.3898	0.0470118														383	Gala1-3Galb1-3GlcNAcb1-2Mana1-6(Gala1-3Galb1-3GlcNAcb1-2Mana1-3)Manb1-4GlcNAcb1-4GlcNAc-Sp19	9.75	7.08872	72.7049	0.0151526
429	Neu5Aca2-3Galb1-4GlcNAcb1-3Galb-Sp8	-13	31.8852	-245.271	-0.0202034														309	Neu5Aca2-3Galb1-4GlcNAcb1-6(Neu5Aca2-3Galb1-3)GalNAca-Sp14	9.5	13.5277	142.397	0.014764
430	GalNAcb1-6GalNAcb-Sp8	69.5	27.8867	40.1247	0.108011														346	KDNa2-6Galb1-4GlcNAc-Sp0	9.5	11.0303	116.108	0.014764
431	(6S)Galb1-3GlcNAcb-Sp0	-151.5	60.1803	-39.723	-0.235448														347	KDNa2-3Galb1-4Glc-Sp0	9.25	4.272	46.1838	0.0143755
432	(6S)Galb1-3(6S)GlcNAc-Sp0	270.25	32.7249	12.1091	0.419998														74	Fuca1-2Galb1-4GlcNAcb-Sp0	8.5	11.9583	140.685	0.0132099
433	Fuca1-2Galb1-4 GlcNAcb1-2Mana1-6(Fuca1-2Galb1-4GlcNAcb1-2(Fuca1-2Galb1-4GlcNAcb1-4)Mana1-3)Manb1-4GlcNAcb1-4GlcNAcb-Sp12	27.5	1.73205	6.29837	0.042738														212	Mana1-6(Mana1-3)Mana1-6(Mana1-3)Manb1-4GlcNAcb1-4GlcNAcb-Sp12	8.5	11.0905	130.477	0.0132099
434	Fuca1-2Galb1-4(Fuca1-3)GlcNAcb1-2Mana1-6(Fuca1-2Galb1-4(Fuca1-3)GlcNAcb1-4(Fuca1-2Galb1-4(Fuca1-3)GlcNAcb1-2)Mana1-3)Manb1-4GlcNAcb1-4GlcNAcb-Sp12	46.25	15.987	34.5664	0.0718776														254	Neu5Aca2-3Galb1-4GlcNAcb-Sp8	8.5	4.50925	53.05	0.0132099
435	Galb1-4(Fuca1-3)GlcNAcb1-6GalNAc-Sp14	37.75	9.32291	24.6965	0.0586677														305	Mana1-6Manb-Sp10	8.5	7.04746	82.9113	0.0132099
436	Galb1-4GlcNAcb1-2Mana-Sp0	6.75	5.25198	77.8072	0.0104902														228	GalNAcb1-4(Neu5Aca2-3)Galb1-4Glcb-Sp0	7.75	8.01561	103.427	0.0120444
437	Fuca1-2Galb1-4GlcNAcb1-6(Fuca1-2Galb1-4GlcNAcb1-3)GalNAc-Sp14	199	34.919	17.5472	0.309268														386	Galb1-4GlcNAcb1-2Mana1-6(GlcNAcb1-2Mana1-3)Manb1-4GlcNAcb1-4GlcNAc-Sp12	7.75	10.3722	133.835	0.0120444
438	Gala1-3(Fuca1-2)Galb1-4GlcNAcb1-6(Gala1-3(Fuca1-2)Galb1-4GlcNAcb1-3)GalNAc-Sp14	85.25	18.8392	22.0988	0.132488														513	Neu5Aca2-3Galb1-3GlcNAcb1-2Mana-Sp0	7.75	5.56028	71.7455	0.0120444
439	GalNAca1-3(Fuca1-2)Galb1-4GlcNAcb1-6(GalNAca1-3(Fuca1-2)Galb1-4GlcNAcb1-3)GalNAc-Sp14	1551.5	82.5045	5.31773	2.4112														326	Neu5Aca2-3Galb1-4(Fuca1-3)GlcNAcb1-6(Neu5Aca2-3Galb1-3)GalNAc-Sp14	7.5	8.02081	106.944	0.0116558
440	Neu5Aca2-8Neu5Aca2-3Galb1-3GalNAcb1-4(Neu5Aca2-8Neu5Aca2-3)Galb1-4Glcb-Sp0	-31	17.7576	-57.2827	-0.0481774														422	GlcNAcb1-6(GlcNAcb1-2)Mana1-6(GlcNAcb1-4)(GlcNAcb1-4(GlcNAcb1-2)Mana1-3)Manb1-4GlcNAcb1-4GlcNAc-Sp21	7.5	16.052	214.027	0.0116558
441	GalNAcb1-4Galb1-4Glcb-Sp0	24.25	10.7199	44.2059	0.0376872														220	Neu5Aca2-3Galb1-3GalNAca-Sp8	7.25	6.5	89.6552	0.0112673
442	GalNAca1-3(Fuca1-2)Galb1-4GlcNAcb1-2Mana1-6(GalNAca1-3(Fuca1-2)Galb1-4GlcNAcb1-2Mana1-3)Manb1-4GlcNAcb1-4(Fuca1-6)GlcNAcb-Sp22	688.25	73.6902	10.7069	1.06962														237	Neu5Aca2-3Galb1-3(6S)GalNAca-Sp8	7.25	16.3987	226.189	0.0112673
443	Gala1-3(Fuca1-2)Galb1-3GlcNAcb1-2Mana1-6(Gala1-3(Fuca1-2)Galb1-3GlcNAcb1-2Mana1-3)Manb1-4GlcNAcb1-4(Fuca1-6)GlcNAcb-Sp22	190.75	67.4901	35.3815	0.296447														517	GlcNAcb1-2 Mana1-6(GlcNAcb1-4)(GlcNAcb1-2Mana1-3)Manb1-4GlcNAcb1-4(Fuca1-6)GlcNAc-Sp21	7	9.89949	141.421	0.0108788
444	Neu5Aca2-6Galb1-4GlcNAcb1-6(Fuca1-2Galb1-3GlcNAcb1-3)Galb1-4Glc-Sp21	4.75	14.477	304.779	0.00738202														436	Galb1-4GlcNAcb1-2Mana-Sp0	6.75	5.25198	77.8072	0.0104902
445	GalNAca1-3(Fuca1-2)Galb1-3GlcNAcb1-2Mana1-6(GalNAca1-3(Fuca1-2)Galb1-3GlcNAcb1-2Mana1-3)Manb1-4GlcNAcb1-4(Fuca1-6)GlcNAcb-Sp22	464.75	43.8435	9.43378	0.722273														284	Galb1-4(Fuca1-3)(6S)Glcb-Sp0	6.5	3.69685	56.8745	0.0101017
446	Galb1-4GlcNAcb1-6(Galb1-4GlcNAcb1-2)Mana1-6(Galb1-4GlcNAcb1-2Mana1-3)Manb1-4GlcNAcb1-4GlcNAcb-Sp19	5.5	14.4568	262.851	0.00854761														380	Galb1-3GlcNAcb1-3GalNAca-Sp14	6.5	36.8465	566.87	0.0101017
447	Neu5Aca2-3Galb1-4GlcNAcb1-2Mana1-6(GlcNAcb1-4)(Neu5Aca2-3Galb1-4GlcNAcb1-2Mana1-3)Manb1-4GlcNAcb1-4GlcNAcb-Sp21	18.5	3.78594	20.4645	0.028751														268	Neu5Aca2-8Neu5Aca-Sp8	6.25	25.0915	401.464	0.00971319
448	Neu5Aca2-3Galb1-4GlcNAcb1-4Mana1-6(GlcNAcb1-4)(Neu5Aca2-3Galb1-4GlcNAcb1-4(Neu5Aca2-3Galb1-4GlcNAcb1-2)Mana1-3)Manb1-4GlcNAcb1-4GlcNAcb-Sp21	11	9.62635	87.5123	0.0170952														480	Galb1-4(Fuca1-3)GlcNAcb1-6(Neu5Aca2-6(Neu5Aca2-3Galb1-3)GlcNAcb1-3)Galb1-4Glc-Sp21	6	16.9509	282.515	0.00932466
449	Neu5Aca2-3Galb1-4GlcNAcb1-6(Neu5Aca2-3Galb1-4GlcNAcb1-2)Mana1-6(GlcNAcb1-4)(Neu5Aca2-3Galb1-4GlcNAcb1-2Mana1-3)Manb1-4GlcNAcb1-4GlcNAcb-Sp21	5.75	8.88351	154.496	0.00893613														223	Neu5Aca2-8Neu5Aca2-8Neu5Aca2-3Galb1-4Glcb-Sp0	5.75	2.98608	51.9318	0.00893613
450	Neu5Aca2-3Galb1-4GlcNAcb1-6(Neu5Aca2-3Galb1-4GlcNAcb1-2)Mana1-6(GlcNAcb1-4)(Neu5Aca2-3Galb1-4GlcNAcb1-4(Neu5Aca2-3Galb1-4GlcNAcb1-2)Mana1-3)Manb1-4GlcNAcb1-4GlcNAcb-Sp21	11.75	9.77667	83.2057	0.0182608														409	GlcNAcb1-2(GlcNAcb1-6)Mana1-6(GlcNAcb1-2Mana1-3)Manb1-4GlcNAcb1-4GlcNAcb-Sp19	5.75	5.31507	92.4361	0.00893613
451	Neu5Aca2-6Galb1-4GlcNAcb1-2Mana1-6(GlcNAcb1-4)(Neu5Aca2-6Galb1-4GlcNAcb1-2Mana1-3)Manb1-4GlcNAcb1-4GlcNAcb-Sp21	42	6.733	16.031	0.0652726														449	Neu5Aca2-3Galb1-4GlcNAcb1-6(Neu5Aca2-3Galb1-4GlcNAcb1-2)Mana1-6(GlcNAcb1-4)(Neu5Aca2-3Galb1-4GlcNAcb1-2Mana1-3)Manb1-4GlcNAcb1-4GlcNAcb-Sp21	5.75	8.88351	154.496	0.00893613
452	Neu5Aca2-6Galb1-4GlcNAcb1-4Mana1-6(GlcNAcb1-4)(Neu5Aca2-6Galb1-4GlcNAcb1-4(Neu5Aca2-6Galb1-4GlcNAcb1-2)Mana1-3)Manb1-4GlcNAcb1-4GlcNAcb-Sp21	0.25	4.5	1800	0.000388528														503	(4S)GalNAcb-Sp10	5.75	3.77492	65.6507	0.00893613
453	Neu5Aca2-6Galb1-4GlcNAcb1-6(Neu5Aca2-6Galb1-4GlcNAcb1-2)Mana1-6(GlcNAcb1-4)(Neu5Aca2-6Galb1-4GlcNAcb1-2Mana1-3)Manb1-4GlcNAcb1-4GlcNAcb-Sp21	137.25	238.232	173.575	0.213302														508	Gala1-3Galb1-4GlcNAcb1-2Mana-Sp0	5.75	7.36546	128.095	0.00893613
454	Neu5Aca2-6Galb1-4GlcNAcb1-6(Neu5Aca2-6Galb1-4GlcNAcb1-2)Mana1-6(GlcNAcb1-4)(Neu5Aca2-6Galb1-4GlcNAcb1-4(Neu5Aca2-6Galb1-4GlcNAcb1-2)Mana1-3)Manb1-4GlcNAcb1-4GlcNAcb-Sp21	4.25	3.30404	77.7421	0.00660497														269	Neu5Aca2-8Neu5Aca2-3Galb1-4Glcb-Sp0	5.5	20.4042	370.986	0.00854761
455	Gala1-3(Fuca1-2)Galb1-3GalNAca-Sp8	155	145.906	94.1331	0.240887														336	Neu5Aca2-6Galb1-4GlcNAcb1-2Mana1-6Manb1-4GlcNAcb1-4GlcNAc-Sp12	5.5	14.2712	259.476	0.00854761
456	Gala1-3(Fuca1-2)Galb1-3GalNAcb-Sp8	22	24.5085	111.402	0.0341904														446	Galb1-4GlcNAcb1-6(Galb1-4GlcNAcb1-2)Mana1-6(Galb1-4GlcNAcb1-2Mana1-3)Manb1-4GlcNAcb1-4GlcNAcb-Sp19	5.5	14.4568	262.851	0.00854761
457	Glca1-6Glca1-6Glca1-6Glcb-Sp10	55.5	15.7797	28.432	0.0862531														311	Galb1-4GlcNAcb1-2Mana1-6(Neu5Aca2-6Galb1-4GlcNAcb1-2Mana1-3)Manb1-4GlcNAcb1-4GlcNAcb-Sp12	5.25	4.272	81.3715	0.00815908
458	Glca1-4Glca1-4Glca1-4Glcb-Sp10	30.5	13.3041	43.6201	0.0474004														469	Neu5Aca2-6Galb1-4GlcNAcb1-2Mana1-6(Neu5Aca2-6Galb1-4GlcNAcb1-2Mana1-3)Manb1-4GlcNAcb1-4(Fuca1-6)GlcNAcb-Sp24	5.25	4.57347	87.1138	0.00815908
459	Neu5Aca2-3Galb1-4GlcNAcb1-6(Neu5Aca2-3Galb1-4GlcNAcb1-3)GalNAca-Sp14	2.25	7.932	352.533	0.00349675														486	Fuca1-2Galb1-4GlcNAcb1-2Mana-Sp0	5.25	13.4009	255.255	0.00815908
460	Fuca1-2Galb1-4(Fuca1-3)GlcNAcb1-2Mana1-6(Fuca1-2Galb1-4(Fuca1-3)GlcNAcb1-2Mana1-3)Manb1-4GlcNAcb1-4(Fuca1-6)GlcNAcb-Sp24	106.5	28.688	26.9371	0.165513														257	Neu5Aca2-3Galb1-4Glcb-Sp0	5	5.94418	118.884	0.00777055
461	Fuca1-2Galb1-3(Fuca1-4)GlcNAcb1-2Mana1-6(Fuca1-2Galb1-3(Fuca1-4)GlcNAcb1-2Mana1-3)Manb1-4GlcNAcb1-4(Fuca1-6)GlcNAcb1-4(Fuca1-6)GlcNAcb-Sp19	116	8.44591	7.28095	0.180277														534	Neu5Aca2-8Neu5Gca2-3Galb1-4GlcNAc-Sp0	5	8.52447	170.489	0.00777055
462	GlcNAcb1-6(GlcNAcb1-2)Mana1-6(GlcNAcb1-2Mana1-3)Manb1-4GlcNAcb1-4(Fuca1-6)GlcNAcb-Sp24	133.25	25.786	19.3516	0.207085														240	Neu5Aca2-3Galb-Sp8	4.75	5.5	115.789	0.00738202
463	Galb1-3GlcNAcb1-2Mana1-6(GlcNAcb1-4)(Galb1-3GlcNAcb1-2Mana1-3)Manb1-4GlcNAcb1-4GlcNAcb-Sp21	213	95.2715	44.7284	0.331025														444	Neu5Aca2-6Galb1-4GlcNAcb1-6(Fuca1-2Galb1-3GlcNAcb1-3)Galb1-4Glc-Sp21	4.75	14.477	304.779	0.00738202
464	Neu5Aca2-6Galb1-4GlcNAcb1-6(Galb1-3GlcNAcb1-3)Galb1-4Glcb-Sp21	31.5	22.2186	70.5353	0.0489545														393	Gala1-3Galb1-4GlcNAcb1-3GalNAca-Sp14	4.25	4.78714	112.638	0.00660497
465	Neu5Aca2-3Galb1-4GlcNAcb1-2Mana-Sp0	-5.5	58.2266	-1058.66	-0.00854761														454	Neu5Aca2-6Galb1-4GlcNAcb1-6(Neu5Aca2-6Galb1-4GlcNAcb1-2)Mana1-6(GlcNAcb1-4)(Neu5Aca2-6Galb1-4GlcNAcb1-4(Neu5Aca2-6Galb1-4GlcNAcb1-2)Mana1-3)Manb1-4GlcNAcb1-4GlcNAcb-Sp21	4.25	3.30404	77.7421	0.00660497
466	Neu5Aca2-3Galb1-4GlcNAcb1-6GalNAca-Sp14	39.5	7.50555	19.0014	0.0613874														48	Neu5,9Ac2a2-6Galb1-4GlcNAcb-Sp8	4	14.4453	361.132	0.00621644
467	Neu5Aca2-6Galb1-4GlcNAcb1-6GalNAca-Sp14	12.75	9.42956	73.9574	0.0198149														243	Fuca1-2(6S)Galb1-4Glcb-Sp0	4	20.4124	510.31	0.00621644
468	Neu5Aca2-6Galb1-4 GlcNAcb1-6(Neu5Aca2-6Galb1-4GlcNAcb1-3)GalNAca-Sp14	-10	14.0712	-140.712	-0.0155411														366	Neu5Aca2-6Galb1-4GlcNAcb1-3GalNAc-Sp14	3.5	14.2478	407.08	0.00543939
469	Neu5Aca2-6Galb1-4GlcNAcb1-2Mana1-6(Neu5Aca2-6Galb1-4GlcNAcb1-2Mana1-3)Manb1-4GlcNAcb1-4(Fuca1-6)GlcNAcb-Sp24	5.25	4.57347	87.1138	0.00815908														485	Gala1-3(Fuca1-2)Galb1-4GlcNAcb1-6GalNAca-Sp14	3.5	6.85565	195.876	0.00543939
470	Neu5Aca2-3Galb1-4GlcNAcb1-2Mana1-6(Neu5Aca2-3Galb1-4GlcNAcb1-2Mana1-3)Manb1-4GlcNAcb1-4(Fuca1-6)GlcNAcb-Sp24	-62.5	82.2618	-131.619	-0.0971319														138	Galb1-3GalNAca-Sp14	3.25	47.5631	1463.48	0.00505086
471	Mana1-6(Mana1-3)Manb1-4GlcNAcb1-4(Fuca1-6)GlcNAcb-Sp19	198.5	38.3884	19.3392	0.308491														52	GlcNAcb1-2Mana1-6(GlcNAcb1-2Mana1-3)Manb1-4GlcNAcb1-4GlcNAcb-Sp13	3	8.04156	268.052	0.00466233
472	Galb1-4GlcNAcb1-6(Galb1-4GlcNAcb1-2)Mana1-6(Galb1-4GlcNAcb1-2Mana1-3)Manb1-4GlcNAcb1-4(Fuca1-6)GlcNAcb-Sp24	236.5	107.72	45.5477	0.367547														239	Neu5Aca2-6(Neu5Aca2-3Galb1-3)GalNAca-Sp8	3	9.59166	319.722	0.00466233
473	Neu5Aca2-3Galb1-3GlcNAcb1-2Mana1-6(GlcNAcb1-4)(Neu5Aca2-3Galb1-3GlcNAcb1-2Mana1-3)Manb1-4GlcNAcb1-4GlcNAc-Sp21	184	76.7594	41.717	0.285956														41	(6S)Galb1-4Glcb-Sp0	2.75	28.7446	1045.26	0.0042738
474	Neu5Aca2-6Galb1-4GlcNAcb1-6(Fuca1-2Galb1-4(Fuca1-3)GlcNAcb1-3)Galb1-4Glc-Sp21	-14	89.2151	-637.251	-0.0217575														26	6S(3S)Galb1-4GlcNAcb-Sp0	2.5	9	360	0.00388528
475	Galb1-3GlcNAcb1-6GalNAca-Sp14	114.75	52.0344	45.3459	0.178334														199	G-ol-Sp8	2.5	10.1489	405.956	0.00388528
476	Gala1-3Galb1-3GlcNAcb1-6GalNAca-Sp14	180.5	67.2433	37.2539	0.280517														55	Neu5Aca2-6Galb1-4GlcNAcb1-2Mana1-6(Neu5Aca2-6Galb1-4GlcNAcb1-2Man-a1-3)Manb1-4GlcNAcb1-4GlcNAcb-Sp21	2.25	0.957427	42.5523	0.00349675
477	Galb1-3(Fuca1-4)GlcNAcb1-6GalNAca-Sp14	134.5	46.5797	34.6317	0.209028														459	Neu5Aca2-3Galb1-4GlcNAcb1-6(Neu5Aca2-3Galb1-4GlcNAcb1-3)GalNAca-Sp14	2.25	7.932	352.533	0.00349675
478	Neu5Aca2-3Galb1-3GlcNAcb1-6GalNAca-Sp14	11.5	20.4369	177.712	0.0178723														236	Neu5Aca2-3Galb1-4(Neu5Aca2-3Galb1-3)GlcNAcb-Sp8	1.75	3.20156	182.946	0.00271969
479	(3S)Galb1-3(Fuca1-4)GlcNAcb-Sp0	39	16.3911	42.0283	0.0606103														519	Galb1-4GlcNAcb1-2 Mana1-6(Galb1-4GlcNAcb1-4)(Galb1-4GlcNAcb1-2Mana1-3)Manb1-4GlcNAcb1-4(Fuca1-6)GlcNAc-Sp21	0.75	7.88987	1051.98	0.00116558
480	Galb1-4(Fuca1-3)GlcNAcb1-6(Neu5Aca2-6(Neu5Aca2-3Galb1-3)GlcNAcb1-3)Galb1-4Glc-Sp21	6	16.9509	282.515	0.00932466														59	Fuca1-2Galb1-3(Fuca1-4)GlcNAcb-Sp8	0.25	9.17878	3671.51	0.000388528
481	Fuca1-2Galb1-4GlcNAcb1-6GalNAca-Sp14	208.75	333.564	159.791	0.324421														219	Neu5Aca2-3Galb1-3GalNAca-Sp14	0.25	2.36291	945.163	0.000388528
482	Gala1-3Galb1-4GlcNAcb1-6GalNAca-Sp14	120.75	39.6852	32.8656	0.187659														452	Neu5Aca2-6Galb1-4GlcNAcb1-4Mana1-6(GlcNAcb1-4)(Neu5Aca2-6Galb1-4GlcNAcb1-4(Neu5Aca2-6Galb1-4GlcNAcb1-2)Mana1-3)Manb1-4GlcNAcb1-4GlcNAcb-Sp21	0.25	4.5	1800	0.000388528
483	Galb1-4(Fuca1-3)GlcNAcb1-2Mana-Sp0	18.75	6.75154	36.0082	0.0291396														250	Neu5Aca2-3Galb1-4(Fuca1-3)GlcNAcb1-3Galb-Sp8	-0.25	7.5	-3000	-0.000388528
484	Fuca1-2(6S)Galb1-3GlcNAcb-Sp0	-22.75	73.282	-322.119	-0.035356														499	(6S)GalNAcb1-4GlcNAc-Sp8	-0.25	11.758	-4703.19	-0.000388528
485	Gala1-3(Fuca1-2)Galb1-4GlcNAcb1-6GalNAca-Sp14	3.5	6.85565	195.876	0.00543939														56	Neu5Aca2-6Galb1-4GlcNAcb1-2Mana1-6(Neu5Aca2-6Galb1-4GlcNAcb1-2Mana1-3)Manb1-4GlcNAcb1-4GlcNAcb-Sp24	-0.5	8.06226	-1612.45	-0.000777055
486	Fuca1-2Galb1-4GlcNAcb1-2Mana-Sp0	5.25	13.4009	255.255	0.00815908														51	GlcNAcb1-2Mana1-6(GlcNAcb1-2Mana1-3)Manb1-4GlcNAcb1-4GlcNAcb-Sp12	-1.25	5.90903	-472.723	-0.00194264
487	Fuca1-2Galb1-3(6S)GlcNAcb-Sp0	82.75	28.0164	33.8566	0.128603														306	Mana1-6(Mana1-3)Mana1-6(Mana1-3)Manb-Sp10	-2	5.94418	-297.209	-0.00310822
488	Fuca1-2(6S)Galb1-3(6S)GlcNAcb-Sp0	153.25	57.046	37.2242	0.238167														418	Fuca1-3GlcNAcb1-6(Galb1-4GlcNAcb1-3)Galb1-4Glc-Sp21	-3	18.6548	-621.825	-0.00466233
489	Neu5Aca2-6GalNAcb1-4(6S)GlcNAcb-Sp8	60	8.52447	14.2075	0.0932466														419	GlcNAcb1-2Mana1-6(GlcNAcb1-4)(GlcNAcb1-2Mana1-3)Manb1-4GlcNAcb1-4GlcNAc-Sp21	-4.75	8.65544	-182.22	-0.00738202
490	GalNAcb1-4(Fuca1-3)(6S)GlcNAcb-Sp8	34	10.2307	30.0902	0.0528397														465	Neu5Aca2-3Galb1-4GlcNAcb1-2Mana-Sp0	-5.5	58.2266	-1058.66	-0.00854761
491	(3S)GalNAcb1-4(Fuca1-3)GlcNAcb-Sp8	-116	166.591	-143.613	-0.180277														384	Gala1-3Galb1-3(Fuca1-4)GlcNAcb1-2Mana1-6(Gala1-3Galb1-3(Fuca1-4)GlcNAcb1-2Mana1-3)Manb1-4GlcNAcb1-4GlcNAc-Sp19	-5.75	64.35	-1119.13	-0.00893613
492	Fuca1-2Galb1-3GlcNAcb1-6(Fuca1-2Galb1-3GlcNAcb1-3)GalNAca-Sp14	31.25	13.5247	43.2789	0.0485659														125	Galb1-2Galb-Sp8	-6	31.8224	-530.374	-0.00932466
493	GalNAca1-3(Fuca1-2)Galb1-3GlcNAcb1-6GalNAca-Sp14	140.75	59.4047	42.2058	0.218741														134	Neu5Aca2-6(Galb1-3)GalNAca-Sp14	-6	37.8242	-630.403	-0.00932466
494	GlcNAcb1-6(GlcNAcb1-2)Mana1-6(GlcNAcb1-4)(GlcNAcb1-4(GlcNAcb1-2)Mana1-3)Manb1-4GlcNAcb1-4(Fuca1-6)GlcNAc-Sp21	14	4.54606	32.4719	0.0217575														224	GalNAcb1-4(Neu5Aca2-8Neu5Aca2-3)Galb1-4Glcb-Sp0	-7	24.7252	-353.217	-0.0108788
495	Galb1-4GlcNAcb1-6(Galb1-4GlcNAcb1-2)Mana1-6(GlcNAcb1-4)Galb1-4GlcNAcb1-4(Gal b1-4GlcNAcb1-2)Mana1-3)Manb1-4GlcNAcb1-4(Fuca1-6)GlcNAc-Sp21	-83.75	106.769	-127.485	-0.130157														54	Neu5Aca2-6Galb1-4GlcNAcb1-2Mana1-6(Neu5Aca2-6Galb1-4GlcNAcb1-2Mana1-3)Manb1-4GlcNAcb1-4GlcNAcb-Sp12	-7.75	7.63217	-98.4796	-0.0120444
496	Galb1-3GlcNAca1-3Galb1-4GlcNAcb-Sp8	249.5	28.2666	11.3293	0.387751														497	Galb1-3(6S)GlcNAcb-Sp8	-8	81.0761	-1013.45	-0.0124329
497	Galb1-3(6S)GlcNAcb-Sp8	-8	81.0761	-1013.45	-0.0124329														159	Galb1-4GlcNAcb1-3GalNAca-Sp8	-8.25	11.644	-141.14	-0.0128214
498	(6S)(4S)GalNAcb1-4GlcNAc-Sp8	30	17.3013	57.6708	0.0466233														315	Neu5Aca2-3Galb1-4GlcNAcb1-2Mana1-6(Neu5Aca2-3Galb1-4GlcNAcb1-2Mana1-3)Manb1-4GlcNAcb1-4GlcNAcb-Sp12	-10	11.6905	-116.905	-0.0155411
499	(6S)GalNAcb1-4GlcNAc-Sp8	-0.25	11.758	-4703.19	-0.000388528														468	Neu5Aca2-6Galb1-4 GlcNAcb1-6(Neu5Aca2-6Galb1-4GlcNAcb1-3)GalNAca-Sp14	-10	14.0712	-140.712	-0.0155411
500	(3S)GalNAcb1-4(3S)GlcNAc-Sp8	24	15.7903	65.7929	0.0372986														20	Galb1-4GlcNAcb1-6(Galb1-4GlcNAcb1-3)GalNAc-Sp14	-10.75	40.244	-374.363	-0.0167067
501	GalNAcb1-4(6S)GlcNAc-Sp8	153	14.9889	9.79666	0.237779														105	Gala1-3(Fuca1-2)Galb1-4Glcb-Sp0	-10.75	24.3772	-226.765	-0.0167067
502	(3S)GalNAcb1-4GlcNAc-Sp8	47.75	2.75379	5.76709	0.0742088														253	Neu5Aca2-3Galb1-4GlcNAcb-Sp0	-11.25	19.6193	-174.394	-0.0174837
503	(4S)GalNAcb-Sp10	5.75	3.77492	65.6507	0.00893613														352	Gala1-3Galb1-4GlcNAcb1-2Mana1-6(Gala1-3Galb1-4GlcNAcb1-2Mana1-3)Manb1-4GlcNAcb1-4GlcNAcb-Sp20	-13	20.8487	-160.374	-0.0202034
504	Galb1-4(6P)GlcNAcb-Sp0	61.5	45.7712	74.4247	0.0955778														429	Neu5Aca2-3Galb1-4GlcNAcb1-3Galb-Sp8	-13	31.8852	-245.271	-0.0202034
505	(6P)Galb1-4GlcNAcb-SP0	144	100.83	70.0208	0.223792														310	Neu5Aca2-6Galb1-4GlcNAcb1-2Mana1-6(Neu5Aca2-3Galb1-4GlcNAcb1-2Mana1-3)Manb1-4GlcNAcb1-4GlcNAcb-Sp12	-13.75	14.523	-105.622	-0.021369
506	GalNAca1-3(Fuca1-2)Galb1-4GlcNAcb1-6GalNAc-Sp14	755.75	579.06	76.6206	1.17452														474	Neu5Aca2-6Galb1-4GlcNAcb1-6(Fuca1-2Galb1-4(Fuca1-3)GlcNAcb1-3)Galb1-4Glc-Sp21	-14	89.2151	-637.251	-0.0217575
507	Neu5Aca2-6Galb1-4GlcNAcb1-2Man-Sp0	27	16.3707	60.6322	0.041961														255	Neu5Aca2-3Galb1-4GlcNAcb1-3Galb1-4GlcNAcb-Sp0	-14.75	32.0143	-217.046	-0.0229231
508	Gala1-3Galb1-4GlcNAcb1-2Mana-Sp0	5.75	7.36546	128.095	0.00893613														137	Neu5Aca2-6(Galb1-3)GlcNAcb1-4Galb1-4Glcb-Sp10	-16	74.628	-466.425	-0.0248658
509	Gala1-3(Fuca1-2)Galb1-4GlcNAcb1-2Mana-Sp0	66.75	9.17878	13.751	0.103737														340	Mana1-6(Galb1-4GlcNAcb1-2Mana1-3)Manb1-4GlcNAcb1-4GlcNAcb-Sp12	-16.5	40.575	-245.909	-0.0256428
510	GalNAca1-3(Fuca1-2)Galb1-4 GlcNAcb1-2Mana-Sp0	2925.5	168.064	5.74481	4.54655														109	Gala1-3GalNAca-Sp16	-17	52.0449	-306.146	-0.0264199
511	Galb1-3GlcNAcb1-2Mana-Sp0	33.75	4.99166	14.7901	0.0524512														68	Fuca1-2Galb1-4(Fuca1-3)GlcNAcb1-3Galb1-4(Fuca1-3)GlcNAcb-Sp0	-17.25	9.14239	-52.9994	-0.0268084
512	Gala1-3(Fuca1-2)Galb1-3GlcNAcb1-6GalNAc-Sp14	104.5	36.7831	35.1992	0.162405														399	Galb1-3GalNAcb1-4(Neu5Aca2-8Neu5Aca2-3)Galb1-4Glcb-Sp0	-17.25	90.2566	-523.227	-0.0268084
513	Neu5Aca2-3Galb1-3GlcNAcb1-2Mana-Sp0	7.75	5.56028	71.7455	0.0120444														277	Neu5Gca2-3Galb1-4Glcb-Sp0	-18.75	89.6117	-477.929	-0.0291396
514	Gala1-3Galb1-3GlcNAcb1-2Mana-Sp0	313.75	476.818	151.974	0.487602														245	Neu5Aca2-3Galb1-4(6S)GlcNAcb-Sp8	-19.75	46.6717	-236.313	-0.0306937
515	GalNAcb1-4GlcNAcb1-2Mana-Sp0	34.25	11.3541	33.1508	0.0532283														394	Galb1-3GlcNAcb1-6Galb1-4GlcNAcb-Sp0	-19.75	38.9134	-197.03	-0.0306937
516	Neu5Aca2-3Galb1-3GlcNAcb1-4Galb1-4Glcb-Sp0	14.5	13.1276	90.535	0.0225346														43	(6S)Galb1-4GlcNAcb-Sp8	-22.25	107.692	-484.009	-0.034579
517	GlcNAcb1-2 Mana1-6(GlcNAcb1-4)(GlcNAcb1-2Mana1-3)Manb1-4GlcNAcb1-4(Fuca1-6)GlcNAc-Sp21	7	9.89949	141.421	0.0108788														484	Fuca1-2(6S)Galb1-3GlcNAcb-Sp0	-22.75	73.282	-322.119	-0.035356
518	Galb1-4GlcNAcb1-2 Mana1-6(GlcNAcb1-4)(Galb1-4GlcNAcb1-2Mana1-3)Manb1-4GlcNAcb1-4(Fuca1-6)GlcNAc-Sp21	-44.75	13.1751	-29.4416	-0.0695464														261	Neu5Aca2-6Galb1-4(6S)GlcNAcb-Sp8	-26.25	44.7763	-170.576	-0.0407954
519	Galb1-4GlcNAcb1-2 Mana1-6(Galb1-4GlcNAcb1-4)(Galb1-4GlcNAcb1-2Mana1-3)Manb1-4GlcNAcb1-4(Fuca1-6)GlcNAc-Sp21	0.75	7.88987	1051.98	0.00116558														249	Neu5Aca2-3Galb1-4(Fuca1-3)GlcNAcb-Sp8	-26.75	100.434	-375.453	-0.0415724
520	Fuca1-4(Galb1-3)GlcNAcb1-2 Mana-Sp0	-82	59.4867	-72.5447	-0.127437														382	GalNAca1-3(Fuca1-2)Galb1-3GalNAca1-3(Fuca1-2)Galb1-4GlcNAcb-Sp0	-27.5	190.246	-691.805	-0.042738
521	Neu5Aca2-3Galb1-4(Fuca1-3)GlcNAcb1-2Mana-Sp0	160.75	98.9794	61.5735	0.249823														233	Neu5Aca2-3Galb1-3(6S)GlcNAc-Sp8	-28	6.27163	-22.3987	-0.0435151
522	GlcNAcb1-3Galb1-4GlcNAcb1-6(GlcNAcb1-3)Galb1-4GlcNAc-Sp0	174.75	39.1014	22.3756	0.271581														554	Galb1-4GlcNAcb1-3Galb1-4GlcNAcb1-6(Galb1-4GlcNAcb1-3Galb1-4GlcNAcb1-3)GalNAca-Sp14	-30.75	9.94569	-32.3437	-0.0477889
523	GalNAca1-3(Fuca1-2)Galb1-3GalNAcb1-3Gala1-4Galb1-4Glc-Sp21	19369.2	1091.76	5.63655	30.1019														440	Neu5Aca2-8Neu5Aca2-3Galb1-3GalNAcb1-4(Neu5Aca2-8Neu5Aca2-3)Galb1-4Glcb-Sp0	-31	17.7576	-57.2827	-0.0481774
524	Gala1-3(Fuca1-2)Galb1-3GalNAcb1-3Gala1-4Galb1-4Glc-Sp21	26114	1417.91	5.42968	40.584														401	Gala1-3(Fuca1-2)Galb1-4GlcNAcb1-3GalNAca-Sp14	-31.5	44.3058	-140.653	-0.0489545
525	Galb1-3GalNAcb1-3Gal-Sp21	49.75	11.471	23.0572	0.077317														114	Gala1-3Galb1-4GlcNAcb-Sp8	-35.25	57.4652	-163.022	-0.0547824
526	GlcNAcb1-3Galb1-4GlcNAcb1-2Mana1-6(GlcNAcb1-3Galb1-4GlcNAcb1-2Mana1-3)Manb1-4GlcNAcb1-4GlcNAcb-Sp12	1068.75	102.679	9.60736	1.66096														376	Galb1-4GlcNAcb1-6(Galb1-4GlcNAcb1-2)Mana1-6(Galb1-4GlcNAcb1-4(Galb1-4GlcNAcb1-2)Mana1-3)Manb1-4GlcNAcb1-4GlcNAcb-Sp21	-36	24.3447	-67.6243	-0.055948
527	GlcNAcb1-3Galb1-4GlcNAcb1-2Mana1-6(GlcNAcb1-3Galb1-4GlcNAcb1-2Mana1-3)Manb1-4GlcNAcb1-4GlcNAcb-Sp25	257.75	7.88987	3.06105	0.400572														39	(4S)Galb1-4GlcNAcb-Sp8	-40.75	12.2031	-29.9464	-0.06333
528	Galb1-4GlcNAcb1-3Galb1-4GlcNAcb1-2Mana1-6(Galb1-4GlcNAcb1-3Galb1-4GlcNAcb1-2Mana1-3)Manb1-4GlcNAcb1-4GlcNAcb-Sp12	899	566.499	63.0143	1.39715														535	Neu5Gca2-8Neu5Aca2-3Galb1-4GlcNAc-Sp0	-41.5	61.071	-147.159	-0.0644956
529	Fuca1-2Galb1-4GlcNAcb1-3Galb1-4GlcNAcb1-2Mana1-6(Fuca1-2Galb1-4GlcNAcb1-3Galb1-4GlcNAcb1-2Mana1-3)Manb1-4GlcNAcb1-4GlcNAcb-Sp24	239.25	13.8894	5.80541	0.371821														518	Galb1-4GlcNAcb1-2 Mana1-6(GlcNAcb1-4)(Galb1-4GlcNAcb1-2Mana1-3)Manb1-4GlcNAcb1-4(Fuca1-6)GlcNAc-Sp21	-44.75	13.1751	-29.4416	-0.0695464
530	GlcNAcb1-3Galb1-4GlcNAcb1-3Galb1-4GlcNAcb1-2Mana1-6(GlcNAcb1-3Galb1-4GlcNAcb1-3Galb1-4GlcNAcb1-2Mana1-3)Manb1-4GlcNAcb1-4GlcNAcb-Sp12	269	47.3498	17.6021	0.418056														73	Fuca1-2Galb1-4GlcNAcb1-3Galb1-4GlcNAcb1-3Galb1-4GlcNAcb-Sp0	-46	39.7576	-86.4296	-0.0714891
531	Galb1-4GlcNAcb1-3Galb1-4GlcNAcb1-3Galb1-4GlcNAcb1-2Mana1-6(Galb1-4GlcNAcb1-3Galb1-4GlcNAcb1-3Galb1-4GlcNAcb1-2Mana1-3)Manb1-4GlcNAcb1-4GlcNAcb-Sp12	602.5	306.225	50.8257	0.936351														222	GalNAcb1-4(Neu5Aca2-8Neu5Aca2-8Neu5Aca2-3)Galb1-4Glcb-Sp0	-48.25	57.3665	-118.894	-0.0749858
532	Galb1-3GlcNAcb1-3Galb1-4GlcNAcb1-2Mana1-6(Galb1-3GlcNAcb1-3Galb1-4GlcNAcb1-2Mana1-3)Manb1-4GlcNAcb1-4GlcNAc-Sp25	170	24.5357	14.4328	0.264199														17	GlcN(Gc)b-Sp8	-49.5	26.032	-52.59	-0.0769285
533	Neu5Gca2-8Neu5Gca2-3Galb1-4GlcNAc-Sp0	17	16.7929	98.7815	0.0264199														161	Galb1-4GlcNAcb1-3Galb1-4GlcNAcb1-3Galb1-4GlcNAcb-Sp0	-50.25	16.1735	-32.1861	-0.078094
534	Neu5Aca2-8Neu5Gca2-3Galb1-4GlcNAc-Sp0	5	8.52447	170.489	0.00777055														112	Gala1-3Galb1-4(Fuca1-3)GlcNAcb-Sp8	-59	94.3787	-159.964	-0.0916925
535	Neu5Gca2-8Neu5Aca2-3Galb1-4GlcNAc-Sp0	-41.5	61.071	-147.159	-0.0644956														470	Neu5Aca2-3Galb1-4GlcNAcb1-2Mana1-6(Neu5Aca2-3Galb1-4GlcNAcb1-2Mana1-3)Manb1-4GlcNAcb1-4(Fuca1-6)GlcNAcb-Sp24	-62.5	82.2618	-131.619	-0.0971319
536	Neu5Gca2-8Neu5Gca2-3Galb1-4GlcNAcb1-3Galb1-4GlcNAc-Sp0	18.25	10.9049	59.7528	0.0283625														267	Neu5Aca2-6Galb-Sp8	-64.25	233.941	-364.11	-0.0998516
537	Neu5Gca2-8Neu5Gca2-6Galb1-4GlcNAc-Sp0	-68.75	81.3198	-118.283	-0.106845														558	GlcNAcb1-3Galb1-4GlcNAcb1-3Galb1-4GlcNAcb1-3GalNAca-Sp14	-66.5	156.526	-235.377	-0.103348
538	Neu5Aca2-8Neu5Aca2-3Galb1-4GlcNAc-Sp0	19	15.6844	82.5494	0.0295281														279	Neu5Gca2-6Galb1-4GlcNAcb-Sp0	-66.75	45.0731	-67.5252	-0.103737
539	GlcNAcb1-3Galb1-4GlcNAcb1-6(GlcNAcb1-3Galb1-4GlcNAcb1-2)Mana1-6(GlcNAcb1-3Galb1-4GlcNAcb1-2Man a1-3)Manb1-4GlcNAcb1-4GlcNAc-Sp24	487	57.0497	11.7145	0.756852														537	Neu5Gca2-8Neu5Gca2-6Galb1-4GlcNAc-Sp0	-68.75	81.3198	-118.283	-0.106845
540	Galb1-4GlcNAcb1-3Galb1-4GlcNAcb1-6(Galb1-4GlcNAcb1-3Galb1-4GlcNAcb1-2)Mana1-6(Galb1-4GlcNAcb1-3Galb1-4GlcNAcb1-2Mana1-3)Manb1-4GlcNAcb1-4GlcNAc-Sp24	81.75	105.424	128.959	0.127049														334	Neu5Aca2-6Galb1-4GlcNAcb1-2Mana1-6(Mana1-3)Manb1-4GlcNAcb1-4GlcNAc-Sp12	-71	96.5229	-135.948	-0.110342
541	Gala1-3Galb1-4GlcNAcb1-2Mana1-6(Gala1-3Galb1-4GlcNAcb1-2Mana1-3)Manb1-4GlcNAcb1-4GlcNAc-Sp24	948.5	103.748	10.9381	1.47407														520	Fuca1-4(Galb1-3)GlcNAcb1-2 Mana-Sp0	-82	59.4867	-72.5447	-0.127437
542	GlcNAcb1-3Galb1-4GlcNAcb1-6(GlcNAcb1-3Galb1-3)GalNAca-Sp14	250.75	18.3916	7.33463	0.389693														15	GlcNAcb-Sp0	-83	93.3559	-112.477	-0.128991
543	GalNAcb1-3GlcNAcb-Sp0	265.75	43.9574	16.5409	0.413005														495	Galb1-4GlcNAcb1-6(Galb1-4GlcNAcb1-2)Mana1-6(GlcNAcb1-4)Galb1-4GlcNAcb1-4(Gal b1-4GlcNAcb1-2)Mana1-3)Manb1-4GlcNAcb1-4(Fuca1-6)GlcNAc-Sp21	-83.75	106.769	-127.485	-0.130157
544	GalNAcb1-4GlcNAcb1-3GalNAcb1-4GlcNAcb-Sp0	479	48.2355	10.07	0.744419														405	Gala1-3(Fuca1-2)Galb1-4(Fuca1-3)GlcNAcb1-3GalNAc-Sp14	-95.5	165.71	-173.518	-0.148418
545	GlcNAb1-3Galb1-3GalNAc-Sp14	70	34.6218	49.4597	0.108788														202	GlcAb1-3Galb-Sp8	-112.5	97.4354	-86.6093	-0.174837
546	Galb1-3GlcNAcb1-6(Galb1-3)GalNAc-Sp14	4751	634.264	13.3501	7.38358														158	Galb1-4GlcNAcb1-3GalNAc-Sp14	-113.5	116.712	-102.83	-0.176392
547	(3S)GlcAb1-3Galb1-4GlcNAcb1-3Galb1-4Glc-Sp0	560.25	41.7642	7.45457	0.87069														491	(3S)GalNAcb1-4(Fuca1-3)GlcNAcb-Sp8	-116	166.591	-143.613	-0.180277
548	(3S)GlcAb1-3Galb1-4GlcNAcb1-2Mana-Sp0	161	44.3396	27.5401	0.250212														378	Fuca1-2Galb1-3GalNAca1-3(Fuca1-2)Galb1-4Glcb-Sp0	-117.25	124.02	-105.774	-0.182219
549	Galb1-3GlcNAcb1-3Galb1-4GlcNAcb1-3Galb1-4GlcNAcb1-6(Galb1-3GlcNAcb1-3Galb1-4GlcNAcb1-3Galb1-4GlcNAb1-2)Mana1-6(Galb1-3GlcNAcb1-3Galb1-4GlcNAcb1-3Galb1-4GlcNAcb1-2Mana1-3)Manb1-4GlcNAcb1-4(Fuca1-6)GlcNAcb-Sp24	285.5	22.5462	7.89711	0.443698														293	Neu5Aca2-6Galb1-4GlcNAcb1-2Mana1-6(Galb1-4GlcNAcb1-2Mana1-3)Manb1-4GlcNAcb1-4GlcNAcb-Sp12	-117.75	113.779	-96.6273	-0.182996
550	Galb1-3GlcNAcb1-3Galb1-4GlcNAcb1-6(Galb1-3GlcNAcb1-3Galb1-4GlcNAb1-2)Mana1-6(Galb1-3GlcNAcb1-3Galb1-4GlcNAcb1-2Mana1-3)Manb1-4GlcNAcb1-4(Fuca1-6)GlcNAcb-Sp24	673.75	48.2105	7.15554	1.04708														312	Neu5Aca2-8Neu5Aca2-8Neu5Acb-Sp8	-117.75	23.768	-20.1851	-0.182996
551	Galb1-4GlcNAcb1-3Galb1-4GlcNAcb1-2Mana1-6(Galb1-4GlcNAcb1-3Galb1-4GlcNAcb1-2Mana1-3)Manb1-4GlcNAcb1-4(Fuca1-6)GlcNAcb-Sp24	121.75	10.8743	8.93165	0.189213														244	Neu5Aca2-3Galb1-3GlcNAcb-Sp0	-121	165.556	-136.823	-0.188047
552	Galb1-4GlcNAcb1-3Galb1-4GlcNAcb1-3GalNAca-Sp14	130	21.4631	16.5101	0.202034														23	(3S)Galb1-4(Fuca1-3)(6S)Glc-Sp0	-132.25	162.091	-122.564	-0.205531
553	Galb1-4GlcNAcb1-3Galb1-4GlcNAcb1-6(Galb1-3)GalNAca-Sp14	87.25	21.0772	24.1573	0.135596														242	Neu5Aca2-3Galb1-3GlcNAcb1-3Galb1-4GlcNAcb-Sp0	-132.75	204.255	-153.865	-0.206308
554	Galb1-4GlcNAcb1-3Galb1-4GlcNAcb1-6(Galb1-4GlcNAcb1-3Galb1-4GlcNAcb1-3)GalNAca-Sp14	-30.75	9.94569	-32.3437	-0.0477889														407	Galb1-4(Fuca1-3)GlcNAcb1-2Mana1-6(Galb1-4(Fuca1-3)GlcNAcb1-2Mana1-3)Manb1-4GlcNAcb1-4(Fuca1-6)GlcNAcb-Sp22	-143	190.377	-133.131	-0.222238
555	GlcNAcb1-3Galb1-4GlcNAcb1-3GalNAca-Sp14	48	22.8473	47.5986	0.0745973														431	(6S)Galb1-3GlcNAcb-Sp0	-151.5	60.1803	-39.723	-0.235448
556	GlcNAcb1-3Galb1-4GlcNAcb1-6(Galb1-3)GalNAca-Sp14	71.75	21.0139	29.2876	0.111507														25	6S(3S)Galb1-4(6S)GlcNAcb-Sp0	-153	110.157	-71.9983	-0.237779
557	GlcNAcb1-3Galb1-4GlcNAcb1-6(GlcNAcb1-3Galb1-4GlcNAcb1-3)GalNAca-Sp14	57.5	42.7278	74.3093	0.0893613														45	Neu5Aca2-3(6S)Galb1-4GlcNAcb-Sp8	-165.25	29.4887	-17.8449	-0.256817
558	GlcNAcb1-3Galb1-4GlcNAcb1-3Galb1-4GlcNAcb1-3GalNAca-Sp14	-66.5	156.526	-235.377	-0.103348														263	Neu5Aca2-6Galb1-4GlcNAcb1-3Galb1-4(Fuca1-3)GlcNAcb1-3Galb1-4(Fuca1-3)GlcNAcb-Sp0	-176	114.694	-65.1669	-0.273523
559	Galb1-4GlcNAcb1-3Galb1-3GalNAca-Sp14	35.25	4.57347	12.9744	0.0547824														94	GalNAcb1-3(Fuca1-2)Galb-Sp8	-195.75	122.823	-62.745	-0.304217
560	Neu5Aca2-6Galb1-4GlcNAcb1-6(Galb1-3)GalNAca-Sp14	79.5	16.5831	20.8593	0.123552														265	Neu5Aca2-6Galb1-4Glcb-Sp0	-251.5	223.028	-88.6793	-0.390859
561	GlcNAcb1-6(Neu5Aca2-3Galb1-3)GalNAca-Sp14	29.5	10.7238	36.3519	0.0458463														47	Neu5,9Ac2a-Sp8	-268.25	204.782	-76.3399	-0.41689
562	Galb1-3GalNAcb1-4(Neu5Aca2-8Neu5Aca2-8Neu5Aca2-3)Galb1-4Glcb-Sp21	11.5	4.65475	40.4761	0.0178723														70	Fuca1-2Galb1-4(Fuca1-3)GlcNAcb-Sp0	-308.75	62.7714	-20.3308	-0.479832
Max	64345.5
